# Supplementary material for: RIM-BP2 primes synaptic vesicles via recruitment of Munc13-1 at hippocampal mossy fiber synapses
Source: eLife. 2019 Sep 19;8:e43243. doi: 10.7554/eLife.43243 (PMC6752948; doi:10.7554/eLife.43243)
Supplement: Figure 1—source data 1. [file elife-43243-fig1-data1.xlsx]

## Sheet: statistics
			RIM-BP2 WT			RIM-BP2 KO			Statistic
	Parameter	Distance [nm]/k neighbor	mean	SEM	n	mean	SEM	n	p	test
1b	Input-Output SC	-	5.062	0.5386	59	5.162	0.2607	81	0.8534	ANOVA
1b	Input-Output AC	-	4.791	0.6983	55	4.405	0.8846	79	0.7312	ANOVA
1c	Input-Output MF	-	0.6564	0.05528	83	0.06629	0.01568	66	<0.001	ANOVA

## Sheet: source data 1b
WT			KO
PFV	fEPSP		PFV	fEPSP
0.0323118	0.0506556		0.130366	0.052125
0.0294457	0.0884622		0.361837	0.0203998
0.106445	0.122193		0.739127	0.051484
0.0756544	0.150999		0.441545	0.0383829
0.094574	0.0471659		0.609048	0.11811
0.084349	0.0881169		1.28677	0.13827
0.271487	0.154252		1.20963	0.151534
0.225423	0.0536982		0.947094	0.161015
0.229569	0.105324		0.137993	0.10312
0.185547	0.148179		0.719629	0.160877
0.312653	0.286194		0.164841	0.0272078
0.896259	0.466129		0.440476	0.0408707
0.228934	0.383713		0.152359	0.054579
0.0513306	0.0461068		0.279983	0.0526565
0.0374298	0.0376635		0.400497	0.0507087
0.0808868	0.0264361		0.762955	0.0885338
0.0744324	0.0527266		0.553177	0.0799838
0.0704193	0.0840897		0.323395	0.0864081
0.14061	0.0757361		0.139465	0.0527346
0.166046	0.116164		0.218811	0.0176849
0.109177	0.101115		0.357513	0.0868611
0.131302	0.0590802		0.420532	0.090971
0.0823975	0.0552069		0.416413	0.0822582
0.12207	0.135742		0.431213	0.0489355
0.240631	0.219104		0.468902	0.045938
0.313568	0.23922		0.493164	0.0707724
0.296631	0.265073		0.351867	0.000339194
0.052948	0.042901		0.653687	0.0591914
0.127716	0.114159		0.842895	0.0132412
0.245209	0.241472		0.93277	0.0100745
0.24765	0.327914		0.906983	0.0324356
0.245819	0.332932		0.929718	0.0113247
0.0494385	0.0513747		0.0997924	0.00979244
0.0976563	0.0675974		0.164795	0.0155133
0.114441	0.0741845		0.302277	0.0434648
0.215149	0.174451		0.332794	0.0365533
0.274658	0.196358		0.357361	0.054775
0.258942	0.211299		0.377198	0.0420324
0.278168	0.223004		0.37857	0.0403372
0.291596	0.213006		0.0506592	0.0175117
0.278473	0.189277		0.110779	0.0153372
0.0935364	0.0244064		0.194855	0.0129536
0.0724793	0.0123708		0.222779	0.0168845
0.105591	0.0276881		0.242309	0.0154231
0.0988769	0.0196411		0.245667	0.0119181
0.117798	0.0105687		0.183258	0.0173488
0.104218	0.030885		0.358277	0.0364103
0.131378	0.0349283		0.597076	0.0289214
0.141602	0.026879		0.670777	0.0308393
0.142365	0.0275972		0.699463	0.016046
0.144806	0.0283713		0.276489	0.0171752
0.124817	0.0332024		0.459748	0.0209718
0.0312805	0.0125099		0.124359	0.00544345
0.032959	0.0442838		0.245514	0.0144323
0.0494385	0.0685045		0.315399	0.074537
0.0500488	0.059708		0.397034	0.0686831
0.0585938	0.0788443		0.43106	0.0550481
0.0698853	0.0787684		0.45517	0.0456145
0.0752258	0.0991358		0.145416	0.00896075
0.0828552	0.075164		0.152741	0.00846092
0.0848389	0.093527		0.201569	0.0258748
0.0666809	0.00314255		0.170135	0.0491555
0.0556946	0.00558157		0.344543	0.0852565
0.0666809	0.00314255		0.331269	0.0895532
0.0849915	0.00760793		0.227203	0.0561235
0.0978088	0.000501745		0.362549	0.0724094
0.104065	0.00987437
0.116119	0.0076165
0.117035	0.0395987
0.125275	0.0548568
0.126953	0.0499456
0.129394	0.049826
0.149384	0.0708357
0.152741	0.0590742
0.0389099	0.0188648
0.03479	0.00943247
0.0389099	0.0188648
0.0936889	0.0403361
0.118561	0.0350066
0.141449	0.0905171
0.156402	0.092396
0.167847	0.100309
0.179138	0.0877645

## Sheet: source data 1c
	sweep #	wt																							ko
	1	1.26073	1.20055	1.27601	1.17415	1.43415	0.889248	1.21725	1.44338	1.09189	1.05116	1.19855	0.988065	0.979967	1.55911	1.5907		2.10996	1.28879	1.03653	1.18891	1.19216	1.49082		1.31441	1.18972	1.38829	0.771906	0.859309	0.9099		0.971123	1.49138	1.08777	1.92759	1.33461	1.06342	0.790911	1.02008	1.55291	1.3618	1.08771
	2	1.10564	1.4101	1.218	0.910214	0.814007	0.837768	1.12573	1.44925	0.811296	1.22828	1.06052	1.01523	0.959084	1.16927	0.758992	0.963951	1.19363	1.05509	1.00312	1.14487	1.04583	1.17128		1.14008	0.260815	1.15153	1.1572	1.16829	1.2339	1.13425	1.20627	1.19659	0.956039	1.11201	0.710482	1.64091	1.30399	1.4403	1.30436	0.888099	1.16383
	3	1.0759	0.935866	0.961994	0.952705	0.9229	1.11256	0.995453	1.5842	1.1423	0.971564	0.94826	0.994355	1.03752	1.28777	1.05893	0.998192	1.20362	1.05188	0.998727	0.968665	1.11573	1.05777		0.810404	0.731634	0.892176	0.996696	0.86251	1.14887	1.11438	0.826366	1.07307	0.891611	1.34798	0.846012	1.07314	0.91134	0.892749	0.802745	1.06508	1.12783
	4	0.653098	1.05772	0.985596	0.911042	0.831588	1.05676	1.47339	1.01702	1.19773	1.03129	0.852646	0.978312	0.993469	0.581459	0.763798	1.06105	0.979282	1.03522	0.968372	0.896388	0.907953	1.01894		0.819553	0.747987	0.79278	0.883435	0.924935	0.910211	1.06847	1.0071	1.05893	0.96231	1.12081	0.880998	0.786662	1.14572	0.80497	1.06523	1.10648	1.11118
	5	1.28511	0.6699	1.06797	1.02039	0.911783	0.867018	0.783903	1.2478	0.659026	0.952243	0.92024	0.97105	0.887565	0.921419	1.15205	0.918172	0.90159	1.21785	0.947239	0.995222	0.995281	0.723891		0.845756	0.737125	1.09797	1.45738	1.03467	1.0627	1.03357	1.02843	0.816972	1.02401	0.763476	1.14037	0.876588	0.857792	1.06554	0.726187	0.873509	0.95619
	6	1.20524	0.921321	1.09149	0.990262	1.33777	1.1137	0.928867	1.48445	0.710799	0.858855	0.906141	0.994786	0.920084	0.792373	1.12263	0.497868	0.850034	0.765752	1.03869	1.02141	0.999157	1.03624		0.92603	0.916896	1.08791	0.699342	1.35493	0.935733	0.956298	0.838216	0.782734	0.917288	0.807507	1.04185	1.13169	0.715614	0.919868	0.965113	0.658631	0.850744
	7	0.708058	1.01131	0.784794	0.934658	0.984559	1.03921	0.89548	0.316839	1.43579	0.88668	1.03054	0.99069	1.10075	0.717063	0.831404	0.84666	0.922386	0.979469	0.932963	1.03099	1.01244	1.09884		1.17854	1.8495	1.07058	0.914503	1.05947	1.15559	0.966856	1.15223	0.922463	0.936434	0.789946	0.847803	0.768501	0.925263	0.856463	1.16524	1.08183	0.916102
	8	0.974644	1.02733	0.893357	0.967467	0.648466	1.05075	0.908803	0.199491	1.34726	1.23525	1.03345	1.09212	1.11698		1.01745	0.933534	0.712005	0.723703	1.08023	0.86575	0.976409	0.504838		0.765685	1.33116	0.731221	0.834119	1.00771	0.906898	0.986	1.05458	0.859963	1.09264	0.691838	0.915556	1.04125	1.20039		0.97808	0.905926	0.937332
	9	0.926177	0.929109	0.921591	1.10537	1.14499	1.0193	0.861931	0.606297	0.901119	0.739	1.04227	0.959004	0.957779	0.835046	0.873772	0.839836	0.433768	0.722673	1.06169	0.837971	0.928868	0.925349		1.5707	0.825969	0.65524	1.47109	0.608608	0.962695	0.997437	1.03738	0.900762	1.01857	0.868185	0.788347	0.603042	1.12108		0.581519	0.909761	0.941454
	10	0.805403	0.836793	0.7992	1.03373	0.969783	1.01367	0.809187	0.651282	0.702793	1.04569	1.00738	1.01639	1.0468	1.13648	0.830281	0.707555	0.693722	1.15956	0.932431	1.04983	0.826169	0.972013		0.628831	1.40919	1.13231	0.814329	1.11956	0.773507	0.881767	0.878318	0.897132	1.11333	0.570664	0.813977	0.878061	1.02791		0.858605	1.14887	0.907632
	11	1.28437	3.20159	2.47278	1.64796	2.69084	1.06102	0.994753	1.24885	0.874641	0.764463	0.805052	1.27831	1.58999	1.6909	1.86599	2.23319	1.67389	2.11833	1.55137	2.13443	2.64556	2.9475		0.563952	1.66456	1.76803	2.93344	1.24392	1.04115	0.860973	1.12692	0.810211	1.01687	0.476863	2.0146	1.20015	1.06354	2.14469	2.29418	1.59524	1.20467
	12	2.09406	4.39477	2.85701	2.4438	3.45001	1.61448	1.34284	2.29957	1.05148	1.25102	1.35535	1.76956	2.11302	2.86977	2.51045	4.09482	2.59361	2.66313	2.76572	2.79513	3.58404	3.98394		1.74189	2.81743	2.42273	4.22146	1.29793	1.21322	1.04747	1.41354	1.16148	1.27939	3.96331	3.07448	2.17241	2.42644	3.67414	1.63931	2.44369	2.44079
	13	3.71862	4.54807	3.31612	2.88548	4.38368	2.30985	1.93109	3.96472	1.40584	1.99044	1.85536	2.16854	2.92205	3.29455	2.80728	4.29356	3.48244	3.6114	2.96404	3.47049	4.41729	4.66422		2.5055	6.1529	3.00143	5.82887	1.92584	1.52632	1.44423	2.10651	1.89595	1.51892	3.64049	4.73432	2.84522	3.54085	3.65497	3.37723	2.38216	3.36309
	14	4.01278	5.4309	3.9532	2.97361	4.45118	2.82518	2.86969	5.71303	1.81885	2.78378	2.61868	2.56678	3.74871	3.88888	3.3811	5.77858	4.0406	4.18328	3.84263	4.56796	4.98437	5.98219		3.7463	11.0446	3.46096	6.6663	2.05703	2.07331	1.65698	2.18749	2.40735	2.01624	4.71986	4.76048	3.66416	4.10726	6.0057	3.57998	3.29045	3.72727
	15	4.60288	6.77438	4.65558	3.28799	4.72774	3.68326	2.93778	7.34688	2.8928	3.51855	3.15657	2.96132	3.97498	4.48591	3.50976	7.75928	4.39118	4.93617	4.52042	4.96676	5.71001	6.86279		3.32612	13.378	3.84401	7.10889	2.89579	2.95213	2.22829	2.68235	3.43023	2.27364	5.74909	5.7963	3.77997	5.62282	6.99779	3.89551	4.39759	5.23359
	16	5.07797	7.27423	4.23855	3.29533	4.39421	4.37368	3.22206	7.91677	3.54684	4.2438	3.75634	3.18212	4.58702	5.24792	3.37775	8.48994	5.06668	5.37155	4.86225	6.04332	5.97075	7.21673		4.45953	12.5452	4.42904	8.14649	2.99942	3.54787	2.90314	3.48069	4.03287	2.88649	6.42933	7.34565	4.67988	6.05065	10.1426	4.67198	5.05086	5.93357
	17	5.36959	7.32277	5.00981	3.57039	4.12915	4.80244	3.8323	8.93876	4.49268	4.42474	4.08678	3.42315	5.22328	5.1359	4.31091	8.6913	5.76187	5.81907	5.27265	6.10592	6.4438	8.4976		5.5681	14.481	4.99667	8.15517	3.27341	4.10512	3.34008	3.98041	4.76986	3.00542	6.27636	8.15004	5.99914	7.18789	10.7668	5.25739	5.90422	6.46756
	18	5.17731	8.94427	4.88612	3.83762	4.60036	5.64622	4.34296	10.8201	5.45461	5.66465	4.54126	3.6276	5.35343	5.54868	4.36064	10.0036	5.77304	6.60439	5.52652	6.8492	6.82049	8.84916		6.18028	15.9575	5.34758	8.80566	3.98715	4.61919	3.80812	4.44213	5.07974	3.45925	8.01616	8.72929	6.57218	7.20278	11.65	5.08461	6.68099	7.40788
	19	5.66577	8.70796	5.58348	3.78493	4.32425	5.60005	4.39835	9.25484	6.21533	5.79333	4.73015	3.74827	5.81651	5.73299	4.45091	9.86344	5.39481	6.8361	5.93595	7.36491	6.56573	8.93248		6.53376	18.8812	5.1354	9.08527	4.3345	5.2753	4.12872	4.68945	5.26612	3.57498	8.5553	9.62487	6.99212	7.72634	12.3804	5.6417	6.57639	8.23022
	20	5.93993	8.24276	5.70193	3.89406	4.70119	6.58654	5.17226	9.60192	6.59021	5.4962	5.14864	3.85882	5.80064	5.88711	4.7982	9.85138	6.15704	6.79918	6.23267	7.4177	6.85388	9.48138		6.65993	16.3995	6.13528	10.6242	4.93298	5.69606	4.79135	4.35657	6.24973	4.43114	7.88211	10.7141	7.34099	7.65943	12.5528	5.41936	7.49935	8.73596
	21	5.8568	7.82375	5.59435	4.01025	4.64263	6.28013	4.31187	10.3867	6.97249	5.89103	5.27101	4.04495	6.07418	6.74094	4.6437	11.5806	6.63659	7.33952	6.03323	7.84453	7.04592	9.18049		6.75666	17.9334	6.87386	9.59193	4.55713	6.09524	5.03451	5.53173	5.74708	4.79466	9.29013	10.302	7.97946	8.24618	14.149	6.71121	8.63191	9.23119
	22	6.38253	8.90511	6.02877	3.87044	4.41683	6.65353	5.08023	10.2333	6.53457	6.03541	5.04861	4.18675	6.07621	6.2201	4.96666	11.262	6.74957	7.53986	6.75098	8.08616	6.93943	10.2357		8.57535	18.4467	6.64153	10.8943	4.53295	6.68796	5.52283	5.72588	6.74566	5.01377	11.1816	13.1647	8.13681	8.88984	15.2874	8.58445	8.83095	9.20606
	23	6.5615	8.23284	5.53258	4.26139	4.60784	6.64397	4.99733	10.1462	7.61568	6.007	5.45787	4.22795	5.9373	6.7225	4.8688	11.4458	6.37454	7.75578	6.40457	7.87711	7.29578	10.1571		8.32106	17.197	6.47465	11.1157	5.17442	6.90543	5.79955	5.91944	6.5496	5.25068	10.5501	10.4967	8.93655	9.14451	14.9553	7.10092	9.2647	9.43065
	24	5.78871	8.74044	4.97882	4.2593	4.39701	6.92934	4.98323	10.7471	6.87882	5.59656	5.49876	4.15031	6.64791	6.4258	4.98498	12.4616	6.10925	8.01329	6.74323	7.3987	7.47655	9.92382		9.08167	18.2821	6.28577	11.935	5.46695	7.22754	6.34171	6.1801	6.88989	5.42605	9.38106	13.0031	9.20156	8.80246	14.8948	8.56847	9.54113	10.0046
	25	5.66774	8.9476	5.62415	4.39108	4.44677	7.0571	4.92639	11.5711	7.55021	6.2187	5.53758	4.32772	6.22945	6.26294	5.3152	12.3453	6.3567	7.89196	7.00424	8.67739	7.53819	10.2919		8.65309	19.301	7.41562	9.94904	5.75216	7.41208	6.37033	6.0837	6.73924	5.99487	10.7133	13.4965	9.17998	9.62014	14.7914	9.1392	9.59222	10.3962
	26	6.09974	9.18384	5.90084	3.73879	4.55208	7.1505	5.33415	11.4518	7.11179	6.30499	5.31752	4.33866	6.2872	6.26296	4.54809	11.6866	7.27729	7.73682	6.66755	8.60668	7.81344	9.97933		9.23878	17.3614	7.28865	11.8785	5.64803	7.73269	6.64846	6.91254	7.26792	5.96357	10.4524	14.4065	9.15588	9.60014	17.6416	9.23574	10.0735	10.9923
	27	6.77224	9.15887	5.55945	3.90161	4.68663	7.31534	4.92652	10.4996	7.38203	6.15511	5.54324	4.42913	6.41138	6.49254	5.19851	13.1981	6.95196	7.4938	6.70153	8.71716	7.36411	10.1659		9.47644	20.285	7.7975	12.2413	5.54826	7.84623	6.50655	6.85211	7.48095	6.13578	10.3149	13.3238	9.16822	10.1741	16.8125	9.59392	10.9337	10.9375
	28	6.08738	9.07354	6.13547	4.18639	4.41768	7.34864	4.80168	11.2503	7.45009	6.23058	5.66487	4.42008	6.30576	6.97754	5.18927	10.8244	7.43828	7.70267	6.57395	8.50689	7.55095	10.2943		9.1234	20.8048	7.31448	10.5604	6.16669	8.16119	7.15336	6.97011	7.72694	6.27136	10.4307	13.4358	9.98681	9.67909	16.3103	9.10484	10.9311	11.0562
	29	6.25338	8.0232	6.03047	3.82485	4.24629	7.30623	4.74481	11.6648	8.44142	5.78492	5.47269	4.54404	6.69266	6.67919	5.02723	12.6912	6.69491	7.36921	6.40169	9.2242	7.26308	10.3171		10.4364	20.7937	8.78732	11.9091	6.20548	8.25449	7.10868	6.98024	7.69747	6.50756	10.4976	14.5467	9.65626	9.19554	17.4749	9.92329	11.6649	11.4637
	30	6.69006	9.51976	6.27668	4.3433	4.52782	6.81412	5.44782	10.7148	7.12986	5.96212	5.54481	4.51291	6.6973	7.1915	5.17642	12.7209	7.35589	8.43213	7.11441	9.27181	7.24442	10.9874		8.47125	20.4353	7.81337	12.5958	6.07177	8.15592	7.41469	6.97825	7.68271	6.32973	10.8461	14.6068	9.56725	10.5292	17.8095	9.91425	10.3893	11.7071
	31	5.82691	5.94948	2.10105	3.01247	4.29902	3.40057	2.2203	6.19589	3.31716	4.09409	1.01538	2.92931	3.313	5.21257	2.51055	6.39629	6.7242	3.78628	2.15591	3.98341	3.40014	3.76431		10.0633	6.77291	3.22929	2.75776	1.90948	2.05211	2.15665	3.29012	3.87535	3.43189	4.04972	5.83401	2.60294	4.32883	2.78292	2.34375	2.60478	2.75847
	32	2.67952	2.89399	1.23358	1.70861	2.86461	1.84682	1.61367	2.83357	1.40673	2.5908	1.10898	1.88095	2.15219	2.2121	1.88495	2.3193	2.61564	2.41862	1.48411	2.13049	1.52479	2.10883		1.89017	4.12283	1.38657	1.6611	1.38804	1.69947	1.48777	1.8063	1.94514	1.89344	2.53221	2.26735	1.41209	2.19863	1.46081	1.05816	1.61076	1.35894
	33	1.67933	2.1115	1.22829	1.3246	2.3362	1.47644	1.14389	2.24509	1.10615	1.89968	1.18955	1.38944	1.51665	1.21124	1.18958	1.61486	1.78014	1.80059	1.56909	1.50323	1.29531	1.63516		1.21264	2.70493	1.40702	0.767657	1.07476	1.32049	1.2131	1.58397	1.43387	1.31258	1.42827	1.50892	0.927029	1.44875	1.33723	1.20938	1.34939	1.36066
	34	1.9342	1.34075	0.943164	1.04536	1.83727	1.33123	1.07112	2.62403	0.958611	1.3301	1.03789	1.20574	1.35773	1.24984	0.947262	1.42908	1.27407	1.49851	1.09453	0.932372	1.14346	1.08308		1.05493	1.67019	0.894188	1.48892	1.07182	0.9828	1.14218	1.18455	1.19098	1.18712	1.31626	1.20632	1.15652	1.45037	0.962275	0.589569	1.09508	1.22688
	35	1.59153	1.38593	0.883602	1.1763	1.11636	1.1144	0.915934	1.64129	0.686628	1.0763	0.989312	1.13892	1.30062	0.958119	1.30933	1.41938	0.873631	1.43299	1.01611	1.09523	1.06066	1.18407		0.970949	2.24312	0.573174	1.15805	0.953569	0.708861	1.03846	1.19317	1.02551	1.10615	1.07256	0.874108	0.941228	1.01628	0.893047	0.978007	1.09801	1.06997
	36	1.4004	1.35667	1.12799	0.965089	1.29885	1.04077	0.893438	2.08754	0.988575	1.18183	1.11253	1.11808	1.19788	0.908029	0.902319	1.49494	0.968562	1.49377	0.884476	0.939069	0.823043	1.06982		1.52723	1.57007	0.874413	1.06573	1.23861	0.872719	1.04023	1.18444	0.907269	1.10391	0.857732	1.82803	1.0775	1.33929	0.538697	0.674844	0.769289	0.972838
	37	1.16701	1.45931	0.74919	1.01649	1.11449	0.834944	0.823488	1.25596	0.7246	1.07289	1.1078	0.973414	1.16827	0.832554	0.816634	1.08014	0.874763	1.34892	0.976474	0.915516	0.961437	0.976669		0.828695	1.35155	1.00327	1.02068	1.05842	0.700635	0.989564	1.00085	0.886441	1.08206	0.336742	0.892165	0.604291	1.21102	0.981309	1.1628	1.29794	0.96721
	38	0.572847	1.20145	0.813941	1.01279	1.02165	1.00192	0.844233	0.0217219	0.857275	1.5433	0.966803	1.10101	1.07638	0.92407	0.897981	0.910641	0.750304	1.19786	0.836643	0.951853	1.03585	0.876117		0.82585	1.15714	1.12637	1.1095	0.90613	0.821876	0.981625	1.01516	0.914187	0.98976	0.223489	1.33546	0.766919	0.698444	0.690085	1.05156	1.12583	1.16438
	39	1.44422	1.15852	0.754256	1.02187	1.06017	0.912505	0.918897	2.53804	0.859791	1.15808	1.04144	1.02622	1.02483	0.883902	0.820181	0.600921	0.775944	1.14956	0.826325	0.860368	0.895125	1.12455		0.577011	1.28764	0.948166	0.909001	0.837685	0.360318	0.795555	0.971502	0.945079	1.16394	1.00701	1.03469	1.12898	0.995184	0.825232	0.609174	0.830452	1.04102
	40	1.41166	1.14728	0.818159	1.26475	1.18242	0.994147	0.968037	1.9449	0.422499	1.07198	1.07225	0.984284	1.13109	0.69072	0.558716	1.34653		1.21093	0.905738	0.867799	0.978077	0.98292		0.738193	1.56831	1.14397	1.14285	0.772752	0.585021	0.907721	0.982122	0.79062	1.09478	0.864546	0.970744	1.31535	1.01594	1.16726	0.738735	0.606871	1.00789

## Sheet: source date 1d
AC synapse:												SC synapse
WT						ko					WT					ko
PFV binned	PFV	EPSP	average EPSP per bin			PFV binned	PFV	EPSP	average EPSP per bin		PFV binned	PFV	EPSP	average EPSP per bin		PFV binned	PFV	EPSP	average EPSP per bin
>0.1	-0.0294555	-0.679629	-0.0602348			>0.1	-0.0302206	-0.414945	-0.0625178		>0.1	-0.0328636	-0.367246	-0.0595808		>0.1	-0.0438537	-0.361628	-0.0675225
	-0.0318057	-0.805286					-0.0305247	-0.255698				-0.043953	-0.342454				-0.0573387	-0.463752
	-0.0333807	-0.153116					-0.032901	-0.170432				-0.0466995	-0.21057				-0.0577698	-0.557146
	-0.0381622	-0.447352					-0.0402031	-0.538536				-0.0517426	-0.288467				-0.0623665	-0.726158
	-0.0404322	-0.229737					-0.0404511	-0.828972				-0.05808	-0.484088				-0.0638046	-0.444564
	-0.0405339	-0.158852					-0.045399	-0.104588				-0.0631065	-0.809339				-0.066124	-0.678473
	-0.0412814	-1.23245					-0.0468559	-0.77679				-0.0745939	-0.25587				-0.0670776	-0.36766
	-0.0469165	-0.206812					-0.047266	-0.171655				-0.079895	-0.474231				-0.0683899	-0.626881
	-0.0471115	-0.232391					-0.0473991	-0.220649				-0.0852929	-0.41361				-0.0705376	-0.278931
	-0.0516192	-0.911718					-0.0488014	-0.441538			0.01-0.02	-0.100422	-0.31604	-0.140877			-0.073471	-0.526513
	-0.0525101	-0.105274					-0.0504903	-0.379639				-0.10097	-0.869997				-0.0752182	-0.406119
	-0.0527382	-0.201472					-0.0522499	-0.637464				-0.105362	-0.456085				-0.077301	-0.443124
	-0.0534835	-0.249833					-0.053648	-0.29507				-0.133683	-0.381409				-0.0945396	-0.614827
	-0.06147	-0.653469					-0.0544281	-0.424533				-0.138973	-1.10968			0.01-0.02	-0.100407	-0.787394	-0.147492
	-0.0674608	-0.489386					-0.054705	-0.768155				-0.139137	-1.20729				-0.10207	-1.22224
	-0.0690918	-0.634947					-0.0561447	-0.672258				-0.142498	-0.859032				-0.113045	-0.83224
	-0.0779381	-0.480213					-0.0564374	-0.360205				-0.145977	-1.03315				-0.116631	-1.16652
	-0.0799734	-0.343054					-0.0575829	-0.145795				-0.147484	-1.66499				-0.121166	-1.07013
	-0.0808659	-0.348098					-0.0607402	-0.286201				-0.1609	-0.723277				-0.126358	-0.7555
	-0.0820618	-1.43278					-0.0632046	-0.67413				-0.186095	-1.43893				-0.137081	-1.16826
	-0.0856323	-1.53214					-0.0636902	-0.0794659				-0.189026	-0.83063				-0.151013	-0.888642
	-0.0881157	-0.464125					-0.0690537	-1.86406			0.02-0.03	-0.204746	-0.478859	-0.251969			-0.15274	-0.88898
	-0.0940019	-1.36068					-0.0716168	-0.838849				-0.235317	-2.28232				-0.153355	-1.21634
	-0.0995919	-1.4533					-0.0734978	-0.395053				-0.236856	-1.84729				-0.155998	-1.50476
0.01-0.02	-0.101345	-0.495964	-0.146791				-0.0744453	-0.0433298				-0.237106	-1.4105				-0.16126	-0.830192
	-0.106129	-0.885401					-0.0765495	-0.309662				-0.244434	-0.996104				-0.166504	-1.54249
	-0.107067	-0.655087					-0.0798017	-0.644661				-0.246723	-1.75825				-0.178425	-1.21155
	-0.107694	-0.269938					-0.0834599	-0.526261				-0.267011	-1.41316				-0.181698	-1.24966
	-0.107956	-1.19103					-0.083715	-0.270773				-0.277977	-0.553178				-0.191887	-1.16498
	-0.110128	-0.507193					-0.0846215	-2.23669				-0.281048	-1.81572				-0.197719	-1.37183
	-0.110622	-0.507198					-0.0860475	-0.98331				-0.288471	-1.22101			0.02-0.03	-0.20145	-1.78305	-0.241804
	-0.112396	-0.386653					-0.0912846	-0.72751			0.03-0.04	-0.306236	-2.1479	-0.348538			-0.204559	-1.15451
	-0.117019	-0.546847					-0.0921898	-0.682662				-0.323926	-0.574338				-0.209831	-1.1679
	-0.119515	-2.01251					-0.0939407	-0.94888				-0.330387	-1.19722				-0.210258	-1.47473
	-0.128845	-0.793606					-0.0945549	-1.21426				-0.343822	-2.87222				-0.222378	-1.76621
	-0.129476	-0.376949				0.01-0.02	-0.103756	-1.20234	-0.144498			-0.362793	-2.01763				-0.229805	-1.36387
	-0.135572	-1.65609					-0.105105	-0.530244				-0.371854	-2.55591				-0.232185	-1.87138
	-0.143005	-1.97653					-0.106375	-0.351504				-0.372242	-2.57856				-0.253277	-1.92793
	-0.150736	-0.87294					-0.107254	-0.385205				-0.377041	-1.49894				-0.253784	-1.58571
	-0.150962	-0.636991					-0.109675	-0.424376			0.4-0.6	-0.452871	-2.08141	-0.497379			-0.259331	-1.47937
	-0.151901	-0.906329					-0.110683	-0.560607				-0.459141	-2.36738				-0.269519	-1.43876
	-0.153896	-2.12564					-0.111308	-0.760648				-0.463673	-3.29418				-0.27029	-1.2037
	-0.154062	-0.617691					-0.116365	-0.399908				-0.472321	-1.68969				-0.278206	-1.8059
	-0.155733	-1.66439					-0.116476	-0.570582				-0.472744	-1.39941				-0.290386	-2.24584
	-0.159073	-2.71229					-0.120224	-3.2239				-0.497783	-2.96035			0.03-0.04	-0.301903	-2.32182	-0.34497
	-0.162093	-0.595615					-0.120456	-0.0803391				-0.506676	-3.09643				-0.307167	-1.75204
	-0.162491	-0.460478					-0.12112	-2.11672				-0.560348	-3.69339				-0.315224	-2.08294
	-0.164169	-1.8144					-0.127033	-0.997063				-0.590851	-3.2907				-0.323017	-1.96066
	-0.164973	-0.873135					-0.128345	-1.30296			>0.6	-0.605141	-2.66568	-0.825434			-0.326229	-2.369
	-0.166124	-0.610257					-0.142388	-0.883072				-0.613098	-1.93791				-0.341343	-2.60517
	-0.167343	-1.67107					-0.144962	-0.740961				-0.678562	-3.92657				-0.35178	-1.43711
	-0.171413	-1.28102					-0.148061	-1.58838				-0.739517	-3.49723				-0.351955	-2.60037
	-0.177486	-0.709563					-0.149888	-1.74602				-0.78447	-3.98738				-0.359577	-2.55989
	-0.179302	-2.33059					-0.152731	-1.6658				-0.820007	-2.09599				-0.364216	-1.96505
	-0.180702	-0.967339					-0.15292	-0.999665				-0.8205	-3.99302				-0.365128	-1.88277
	-0.191328	-3.16584					-0.157189	-2.6475				-0.885307	-2.89641				-0.366422	-1.98622
	-0.191383	-0.701239					-0.163265	-1.25045				-0.901714	-3.59912				-0.372215	-2.30333
	-0.198944	-1.20494					-0.168357	-0.170575				-1.09466	-3.80696				-0.383411	-2.49679
0.02-0.03	-0.203445	-2.52419	-0.24561				-0.168416	-0.150651				-1.13679	-3.07916			0.4-0.6	-0.40794	-1.53739	-0.470756
	-0.206249	-0.610669					-0.171155	-1.33381									-0.418816	-3.0255
	-0.2076	-0.91369					-0.174232	-1.0533									-0.421028	-2.87204
	-0.217824	-1.92193					-0.178978	-1.85666									-0.428543	-2.52429
	-0.231668	-0.734508					-0.184598	-1.16474									-0.441593	-2.26049
	-0.234669	-1.04911					-0.186976	-1.76475									-0.442913	-2.24749
	-0.2378	-3.27919					-0.187958	-0.929593									-0.443797	-2.47584
	-0.2472	-1.75044					-0.188351	-1.28382									-0.459015	-2.37887
	-0.252953	-2.77221					-0.19934	-1.77197									-0.47932	-2.95898
	-0.256866	-1.49472				0.02-0.03	-0.201435	-0.179254	-0.244466								-0.482178	-3.02667
	-0.258187	-1.15985					-0.201965	-1.42512									-0.484421	-2.43971
	-0.25906	-1.67261					-0.202658	-1.69102									-0.488861	-2.68768
	-0.26192	-0.785894					-0.207333	-3.25425									-0.493893	-2.93253
	-0.26214	-2.7891					-0.209764	-2.23717									-0.503456	-2.36578
	-0.272591	-1.18764					-0.21323	-1.25966									-0.512962	-2.7698
	-0.281914	-2.91972					-0.227239	-2.00016									-0.544376	-2.70414
	-0.283292	-2.16946					-0.233692	-3.68085									-0.549747	-3.43875
0.03-0.04	-0.301277	-3.39567	-0.331463				-0.238306	-1.29385								>0.6	-0.600574	-3.48543	-0.672392
	-0.310539	-1.27795					-0.239204	-1.57773									-0.616199	-3.00942	0.0993674
	-0.31435	-0.793941					-0.254559	-1.11638									-0.616253	-2.57911
	-0.316452	-1.28192					-0.258892	-2.1779									-0.629208	-3.14713
	-0.324432	-1.88779					-0.266321	-0.23581									-0.714653	-3.20271
	-0.324713	-0.83182					-0.28293	-0.271313									-0.857464	-3.40012
