# Supplementary material for: RIM-BP2 primes synaptic vesicles via recruitment of Munc13-1 at hippocampal mossy fiber synapses
Source: eLife. 2019 Sep 19;8:e43243. doi: 10.7554/eLife.43243 (PMC6752948; doi:10.7554/eLife.43243)
Supplement: Figure 2—source data 1. [file elife-43243-fig2-data1.xlsx]

## Sheet: Tabelle1
			RIM-BP2 WT			RIM-BP2 KO			Statistic
	Parameter	Distance [nm]/k neighbor	mean	SEM	n	mean	SEM	n	p	test
2c	mfb Mean k distance (MUNC13-1- RIM-BP2) [nm]	k=1	174	20	6	-	-	-	-	-
		k=2	295	30	6	-	-	-	-	-
		k=3	380	38	6	-	-	-	-	-
		k=4	449	45	6	-	-	-	-	-
2c	mfb Mean k distance (MUNC13-1- Bsn) [nm]	k=1	115	7	6	-	-	-	-	-
		k=2	216	14	6	-	-	-	-	-
		k=3	291	20	6	-	-	-	-	-
		k=4	353	25	6	-	-	-	-	-
2c	mfb Mean k distance (RIM-BP2- Bsn) [nm]	k=1	100	5	6	-	-	-	-	-
		k=2	219	9	6	-	-	-	-	-
		k=3	294	11	6	-	-	-	-	-
		k=4	354	13	6	-	-	-	-	-
2c	mfb Mean k distance (MUNC13-1- MUNC13-1) [nm]	k=1	213	12	6	-	-	-	-	-
		k=2	304	21	6	-	-	-	-	-
		k=3	376	28	6	-	-	-	-	-
2c	mfb Mean k distance (Bsn- Bsn) [nm]	k=1	253	17	6	-	-	-	-	-
2c	mfb Mean k distance (RIM-BP2- RIM-BP2) [nm]	k=1	223	7	6	-	-	-	-	-
		k=2	305	8	6	-	-	-	-	-
		k=3	372	8	6	-	-	-	-	-
2e	mfb CaV2.1 cluster number	-	3086	493	9	2288	438	9	0.489428	Mann Whitney U test
2e	mfb RIM1 cluster number	-	2117	360	9	2326	390	9	0.666475	Mann Whitney U test
2e	mfb Homer1 cluster number	-	3235	526	9	2810	549	9	0.436281	Mann Whitney U test
2f	mfb RIM1/CaV2.1 ratio	-	0.79	0.14	9	1.54	0.44	9	0.135911	Mann Whitney U test
2f	mfb RIM1/Homer1 ratio	-	0.71	0.11	9	1.05	0.23	9	0.258083	Mann Whitney U test
2f	mfb Homer1/ CaV2.1 ratio	-	1.21	0.21	9	1.34	0.15	9	0.545701	Mann Whitney U test
2h	mfb Mean k distance (RIM1- CaV2.1) [nm]	k=1	254	27	9	264	66	9	0.386508	Mann Whitney U test
		k=2	412	36	9	430	94	9	0.340107	Mann Whitney U test
2h	mfb Mean k distance (Homer1-RIM1) [nm]	k=1	180	18	9	210	24	9	0.436281	Mann Whitney U test
2h	mfb Mean k distance (Homer1- CaV2.1 ) [nm]	k=1	187	17	9	185	12	9	p>0.999	Mann Whitney U test
2h	mfb Mean k distance (CaV2.1- CaV2.1) [nm]	k=1	238	23	9	266	25	9	0.297326	Mann Whitney U test
		k=2	352	40	9	402	44	9	0.386508	Mann Whitney U test
2h	mfb Mean k distance (RIM1-RIM1) [nm]	k=1	248	10	9	280	44	9	0.863307	Mann Whitney U test

## Sheet: source_data
mfb Mean k distance (MUNC13-1- RIM-BP2) [µm]					mfb Mean k distance (MUNC13-1- Bsn) [µm]				mfb Mean k distance (RIM-BP2- Bsn) [µm]				mfb Mean k distance (MUNC13-1- MUNC13-1) [µm]				mfb Mean k distance (Bsn- Bsn) [µm]			mfb Mean k distance (RIM-BP2- RIM-BP2) [µm]
k	WT				k	WT			k	WT			k	WT			k	WT		k	WT
1	0.137467				1	0.101619			1	0.0984741			1	0.193442			1	0.311732		1	0.20767
1	0.145105				1	0.104236			1	0.100966			1	0.197023			1	0.232318		1	0.234856
1	0.150615				1	0.113956			1	0.116332			1	0.197626			1	0.259756		1	0.23871
1	0.167643				1	0.115482			1	0.110177			1	0.204841			1	0.203647		1	0.237504
1	0.168118				1	0.111205			1	0.088322			1	0.209786			1	0.218891		1	0.198005
1	0.272709				1	0.146001			1	0.0884941			1	0.273924			1	0.289926		1	0.218429
2	0.237815				2	0.186186			2	0.20231			2	0.268995						2	0.2879
2	0.255945				2	0.203224			2	0.235538			2	0.278033						2	0.317233
2	0.260943				2	0.207071			2	0.242152			2	0.276155						2	0.3206
2	0.287476				2	0.210098			2	0.236728			2	0.292963						2	0.321944
2	0.285925				2	0.20926			2	0.190331			2	0.301468						2	0.276314
2	0.442046				2	0.282618			2	0.206892			2	0.406928						2	0.306542
3	0.307454				3	0.245818			3	0.270738			3	0.32844						3	0.352002
3	0.332448				3	0.274368			3	0.314543			3	0.341271						3	0.384734
3	0.337322				3	0.275333			3	0.320906			3	0.338466						3	0.387345
3	0.369894				3	0.281643			3	0.316824			3	0.360957						3	0.390598
3	0.369428				3	0.283483			3	0.259238			3	0.374073						3	0.34045
3	0.566061				3	0.387475			3	0.279529			3	0.51007						3	0.376896
4	0.364426				4	0.296561			4	0.325143
4	0.393664				4	0.331853			4	0.376676
4	0.398574				4	0.331948			4	0.384317
4	0.436783				4	0.341565			4	0.38134
4	0.437228				4	0.343648			4	0.315683
4	0.665721				4	0.472793			4	0.339214
mfb CaV2.1 cluster number			mfb RIM1 cluster number			mfb Homer1 cluster number			mfb RIM1/CaV2.1 ratio			mfb RIM1/Homer1 ratio			mfb Homer1/ CaV2.1 ratio
WT	KO		WT	KO		WT	KO		WT	KO		WT	KO		WT	KO
3080.2	4089		1672.6	4404.6		4461.8	5637		0.543017	1.07718		0.374871	0.781373		1.44854	1.37858
3863.4	3337.33		3113.8	2986.17		4996.8	4578.33		0.805974	0.894776		0.623159	0.652239		1.29337	1.37185
6114	3601.4		4345.8	925.4		5939.2	4428.2		0.710795	0.256956		0.731715	0.208979		0.97141	1.22958
1920.6	1096.6		1947	1121.4		3306.8	1319.4		1.01375	1.02262		0.588787	0.849932		1.72175	1.20317
2860.6	1589		1539.4	3013.75		2242	1975.75		0.538139	1.89663		0.686619	1.52537		0.783752	1.24339
586.6	553.6		1010.4	1921.4		1474.8	1298.6		1.72247	3.47074		0.68511	1.47959		2.51415	2.34574
3156.4	825		2656.6	3283.6		1833.4	1299.6		0.841655	3.98012		1.449	2.52662		0.580852	1.57527
3224.4	3129.2		1037	1260.4		3005.6	2581.2		0.32161	0.402787		0.345023	0.4883		0.932142	0.824875
2968.2	2373		1732.4	2016		1857	2170.8		0.583653	0.849558		0.932903	0.92869		0.625632	0.914791
mfb Mean k distance (RIM1- CaV2.1) [µm]				mfb Mean k distance (Homer1-RIM1) [µm]				mfb Mean k distance (Homer1- CaV2.1 ) [µm]				mfb Mean k distance (CaV2.1- CaV2.1) [µm]				mfb Mean k distance (RIM1-RIM1) [µm]
k	WT	KO		k	WT	KO		k	WT	KO		k	WT	KO		k	WT	KO
1	0.287044	0.146983		1	0.133096	0.135766		1	0.13862	0.127945		1	0.227738	0.198983		1	0.263787	0.193268
1	0.186327	0.188931		1	0.14176	0.145402		1	0.140275	0.140292		1	0.20698	0.220345		1	0.217128	0.227529
1	0.170516	0.743502		1	0.134444	0.146065		1	0.133613	0.151512		1	0.189226	0.209362		1	0.210412	0.626064
1	0.221811	0.284689		1	0.158704	0.231915		1	0.15348	0.222884		1	0.211989	0.210252		1	0.219793	0.248073
1	0.303181	0.137468		1	0.166528	0.277909		1	0.194188	0.195093		1	0.216492	0.235166		1	0.274559	0.233061
1	0.227926	0.150302		1	0.285886	0.272132		1	0.266999	0.212271		1	0.216018	0.299947		1	0.251557	0.282599
1	0.19034	0.112214		1	0.236071	0.332649		1	0.24587	0.221438		1	0.246064	0.265153		1	0.23759	0.25204
1	0.428552	0.376855		1	0.149177	0.150109		1	0.168261	0.189138		1	0.208958	0.421265		1	0.254776	0.231537
1	0.26705	0.236946		1	0.216989	0.195458		1	0.241265	0.203868		1	0.418365	0.331125		1	0.300898	0.229133
2	0.462247	0.252486										2	0.331032	0.287884
2	0.311754	0.31415										2	0.299462	0.318213
2	0.279965	1.12883										2	0.260486	0.304388
2	0.375186	0.454245										2	0.306327	0.305361
2	0.473895	0.272164										2	0.316074	0.34725
2	0.41842	0.273121										2	0.315797	0.454189
2	0.318739	0.246796										2	0.370448	0.400212
2	0.634678	0.553501										2	0.30681	0.685976
2	0.431495	0.377388										2	0.660848	0.516802
