# Supplementary material for: RIM-BP2 primes synaptic vesicles via recruitment of Munc13-1 at hippocampal mossy fiber synapses
Source: eLife. 2019 Sep 19;8:e43243. doi: 10.7554/eLife.43243 (PMC6752948; doi:10.7554/eLife.43243)
Supplement: Figure 2—figure supplement 1—source data 1. [file elife-43243-fig2-figsupp1-data1.xlsx]

## Sheet: Tabelle1
			RIM-BP2 WT			RIM-BP2 KO			Statistic
	Parameter	Distance [nm]/k neighbor	mean	SEM	n	mean	SEM	n	p	test
2-figure1c	mfb CaV2.1-CaV2.1 Peak-to-peak Distance [nm]	-	184	6	9	189	4	9	0.604813	Mann
										Whitney
										U test

## Sheet: source_data
mfb CaV2.1-CaV2.1 Peak-to-peak Distance [µm]
WT	KO
0.156667	0.200714
0.164167	0.171429
0.171296	0.171552
0.201724	0.180556
0.186607	0.194828
0.1825	0.1975
0.200862	0.191667
0.210833	0.188793
0.183929	0.203448
