# Supplementary material for: RIM-BP2 primes synaptic vesicles via recruitment of Munc13-1 at hippocampal mossy fiber synapses
Source: eLife. 2019 Sep 19;8:e43243. doi: 10.7554/eLife.43243 (PMC6752948; doi:10.7554/eLife.43243)
Supplement: Figure 3—source data 1. [file elife-43243-fig3-data1.xlsx]

## Sheet: Tabelle1
			RIM-BP2 WT			RIM-BP2 KO			Statistic
	Parameter	Distance [nm]/k neighbor	mean	SEM	n	mean	SEM	n	p	test
3c	mfb CaV2.1 cluster number*	-	1953	573	8	2497	587	6	0.572761	Mann Whitney U test
3d	mfb MUNC13-1 cluster number*	-	3784	658	8	1534	628	6	0.012654	Mann Whitney U test
3e	mfb MUNC13-1/CaV2.1 ratio*	-	2.38	0.4	8	0.67	0.17	6	0.001332	Mann Whitney U test
not shown	ZnT3+ area [% of Control]*	-	100	12.54	8	76.19	18.18	6	0.081252	Mann Whitney U test
3f	mfb Mean MUNC13-1 cluster number at tested distance to a given CaV2.1 cluster*	0-50	0.263	0.019	8	0.135	0.028	6	0.004662	Mann Whitney U test
		50-75	0.254	0.016	8	0.122	0.026	6	0.002664
		75-100	0.28	0.018	8	0.142	0.03	6	0.002664
		100-125	0.295	0.021	8	0.146	0.032	6	0.004662
		125-150	0.315	0.024	8	0.153	0.035	6	0.007992
		150-200	0.7	0.062	8	0.343	0.08	6	0.007992
		200-300	1.862	0.178	8	0.878	0.226	6	0.012654
3g	mfb Mean k distance (MUNC13-1- CaV2.1) [nm]*	k=1	106	7	8	331	80	6	0.000666	Mann Whitney U test
		k=2	205	13	8	529	108	6	0.001332	Mann Whitney U test
		k=3	281	18	8	679	129	6	0.002664	Mann Whitney U test
		k=4	343	23	8	799	145	6	0.002664	Mann Whitney U test
3i	CA1 CaV2.1 cluster number*	-	4917	813	9	5213	1151	6	>0.999	Mann Whitney U test
3j	CA1 MUNC13-1 cluster number*	-	6559	693	9	8967	1133	6	0.113487	Mann Whitney U test
3k	CA1 MUNC13-1/ CaV2.1 ratio*	-	1.62	0.38	9	2.23	0.59	6	0.528671	Mann Whitney U test
3l	CA1 Mean MUNC13-1 cluster number at tested distance to a given CaV2.1 cluster*	0-50	0.18	0.01	9	0.188	0.016	6	0.688911	Mann Whitney U test
		50-75	0.186	0.011	9	0.211	0.018	6	0.272128
		75-100	0.213	0.015	9	0.259	0.026	6	0.144655
		100-125	0.233	0.018	9	0.3	0.034	6	0.144655
		125-150	0.251	0.022	9	0.33	0.04	6	0.113487
		150-200	0.577	0.054	9	0.781	0.097	6	0.144655
		200-300	1.669	0.16	9	2.223	0.27	6	0.144655
3m	CA1 Mean k distance (MUNC13-1- CaV2.1 ) [nm]*	k=1	136	11	9	114	11	6	0.181019	Mann Whitney U test
		k=2	239	17	9	195	18	6	0.066334	Mann Whitney U test
		k=3	311	21	9	253	23	6	0.066334	Mann Whitney U test

## Sheet: source_data
mfb CaV2.1 cluster number*			mfb MUNC13-1 cluster number*			mfb MUNC13-1/CaV2.1 ratio*			ZnT3+ area [% of Control]*
WT	KO		WT	KO		WT	KO		WT	KO
5735.5	4350.71		5418.38	723.286		0.944708	0.166245		100	69.5229
1657.83	3364.6		6102	1004		3.68071	0.298401		135.528	61.9355
966.333	965.5		4075.17	608.5		4.21714	0.630243		97.0732	52.4775
816.333	3592.29		2088.83	4645.86		2.5588	1.29329		92.8208	164.084
1653.83	1345.83		2361.67	1110		1.428	0.824768		74.5785	39.6893
2434.6	1366.17		6070.8	1111.83		2.49355	0.813834		166.853	69.4306
1528.17			2354.17			1.54052			58.1864
832			1803			2.16707			74.9605
mfb Mean MUNC13-1 cluster number at tested distance to a given CaV2.1 cluster*							mfb Mean k distance (MUNC13-1- CaV2.1) [µm]*
Distance [nm]	WT	KO					k	WT	KO
0-50	0.17068	0.0464786					1	0.128712	0.475291
0-50	0.278191	0.111249					1	0.084985	0.627839
0-50	0.33249	0.0720496					1	0.0794745	0.375608
0-50	0.25868	0.193213					1	0.121931	0.14925
0-50	0.265818	0.215032					1	0.114473	0.165556
0-50	0.238573	0.174039					1	0.0967556	0.191631
0-50	0.326659						1	0.0904282
0-50	0.231472						1	0.128381
50-75	0.175743	0.0441474					2	0.227678	0.706927
50-75	0.292045	0.0885517					2	0.160614	0.923784
50-75	0.310654	0.0737111					2	0.165923	0.622524
50-75	0.230267	0.196778					2	0.240305	0.250701
50-75	0.251693	0.191254					2	0.223076	0.324542
50-75	0.263468	0.137296					2	0.176604	0.348097
50-75	0.296627						2	0.191744
50-75	0.211352						2	0.257802
75-100	0.21241	0.051612					3	0.295207	0.889763
75-100	0.352769	0.1044					3	0.217107	1.1408
75-100	0.339985	0.090209					3	0.231841	0.809541
75-100	0.245377	0.242006					3	0.330844	0.322807
75-100	0.262364	0.200783					3	0.305077	0.444573
75-100	0.302672	0.164605					3	0.235408	0.466854
75-100	0.30111						3	0.267516
75-100	0.227281						3	0.362112
100-125	0.232929	0.0586577					4	0.351228	1.04564
100-125	0.380841	0.111274					4	0.263685	1.29583
100-125	0.353848	0.0869234					4	0.287617	0.963435
100-125	0.242373	0.274456					4	0.405103	0.383431
100-125	0.275992	0.192223					4	0.373459	0.542925
100-125	0.333015	0.155367					4	0.283543	0.562266
100-125	0.307389						4	0.33283
100-125	0.230602						4	0.447893
125-150	0.262271	0.0548495
125-150	0.425089	0.113673
125-150	0.368586	0.0952078
125-150	0.254941	0.297285
125-150	0.285233	0.185442
125-150	0.370052	0.170221
125-150	0.316529
125-150	0.23942
150-200	0.603935	0.13184
150-200	0.972836	0.263973
150-200	0.81256	0.211702
150-200	0.554811	0.684737
150-200	0.617667	0.433776
150-200	0.873698	0.331964
150-200	0.70392
150-200	0.458499
200-300	1.72269	0.341356
200-300	2.64161	0.659159
200-300	2.12075	0.504583
200-300	1.43977	1.89453
200-300	1.59135	1.02479
200-300	2.42315	0.842895
200-300	1.80492
200-300	1.15055
CA1 CaV2.1 cluster number*			CA1 MUNC13-1 cluster number*			CA1 MUNC13-1/ CaV2.1 ratio*
WT	KO		WT	KO		WT	KO
6038.33	3390.6		6800.67	13446.2		1.12625	3.96573
3686.8	5188.8		5417.6	9557.6		1.46946	1.84197
1807.4	2375		8262.8	9799		4.57165	4.12589
9931.6	6865.4		10621.6	8287.4		1.06948	1.20713
3684.2	9972.4		4598	7643.4		1.24803	0.766455
7150.8	3484		7820.2	5070		1.09361	1.45522
3886.6			6284.2			1.61689
3378			5222.6			1.54606
4685.8			4001			0.853856
CA1 Mean MUNC13-1 cluster number at tested distance to a given CaV2.1 cluster*							CA1 Mean k distance (MUNC13-1- CaV2.1 ) [µm]*
Distance [nm]	WT	KO					k	WT	KO
0-50	0.146056	0.241354					1	0.201403	0.086231
0-50	0.179221	0.209012					1	0.126003	0.0991655
0-50	0.242996	0.204574					1	0.0952031	0.0990071
0-50	0.198596	0.183046					1	0.101875	0.110561
0-50	0.176951	0.150345					1	0.141822	0.125635
0-50	0.196489	0.139086					1	0.110048	0.163241
0-50	0.151341						1	0.163403
0-50	0.172903						1	0.128006
0-50	0.158284						1	0.160395
50-75	0.16846	0.278971					2	0.324489	0.14884
50-75	0.202126	0.229411					2	0.215932	0.17222
50-75	0.237718	0.227912					2	0.184018	0.171873
50-75	0.221931	0.200491					2	0.175091	0.193445
50-75	0.158506	0.169957					2	0.2538	0.20972
50-75	0.205255	0.15881					2	0.196992	0.275912
50-75	0.156268						2	0.27959
50-75	0.17166						2	0.234747
50-75	0.14997						2	0.287324
75-100	0.192169	0.34828					3	0.413541	0.193163
75-100	0.241912	0.294063					3	0.280518	0.225276
75-100	0.263687	0.281367					3	0.243223	0.225076
75-100	0.277666	0.248666					3	0.226654	0.251079
75-100	0.176505	0.207331					3	0.33162	0.269268
75-100	0.240312	0.173378					3	0.258542	0.35494
75-100	0.186968						3	0.360904
75-100	0.186901						3	0.309011
75-100	0.15132						3	0.372272
100-125	0.2278	0.421294
100-125	0.282797	0.334264
100-125	0.279484	0.342367
100-125	0.31538	0.271535
100-125	0.184461	0.235985
100-125	0.256937	0.193883
100-125	0.200412
100-125	0.203674
100-125	0.150254
125-150	0.258613	0.479822
125-150	0.310121	0.366436
125-150	0.292731	0.373862
125-150	0.361874	0.294566
125-150	0.174928	0.270471
125-150	0.280112	0.195697
125-150	0.216815
125-150	0.202346
125-150	0.163103
150-200	0.583793	1.16896
150-200	0.716329	0.85431
150-200	0.66832	0.85113
150-200	0.864042	0.704773
150-200	0.417587	0.637652
150-200	0.640413	0.469979
150-200	0.504685
150-200	0.449813
150-200	0.350738
200-300	1.70541	3.30034
200-300	2.0221	2.39184
200-300	1.9664	2.44725
200-300	2.51635	2.00585
200-300	1.16554	1.8358
200-300	1.86653	1.35647
200-300	1.49066
200-300	1.2989
200-300	0.991372
