# Supplementary material for: RIM-BP2 primes synaptic vesicles via recruitment of Munc13-1 at hippocampal mossy fiber synapses
Source: eLife. 2019 Sep 19;8:e43243. doi: 10.7554/eLife.43243 (PMC6752948; doi:10.7554/eLife.43243)
Supplement: Figure 3—figure supplement 1—source data 1. [file elife-43243-fig3-figsupp1-data1.xlsx]

## Sheet: Sheet1
			RIM-BP2 WT			RIM-BP2 KO			Statistic
	Parameter	Distance [nm]/k neighbor	mean	SEM	n	mean	SEM	n	p	test
3-figure1c	mfb MUNC13-1-CaV2.1 Peak-to-peak Distance [nm]	-	72	3	8	86	4	6	0.022311	Mann
										Whitney
										U test

## Sheet: source_data
mfb MUNC13-1-CaV2.1 Peak-to-peak Distance [µm]
WT	KO
0.0675	0.075
0.0685714	0.0792857
0.075	0.0880952
0.071875	0.0982143
0.0854167	0.0921429
0.0616667	0.0815476
0.0819444
0.0604167
