# Supplementary material for: RIM-BP2 primes synaptic vesicles via recruitment of Munc13-1 at hippocampal mossy fiber synapses
Source: eLife. 2019 Sep 19;8:e43243. doi: 10.7554/eLife.43243 (PMC6752948; doi:10.7554/eLife.43243)
Supplement: Figure 3—figure supplement 2—source data 1. [file elife-43243-fig3-figsupp2-data1.xlsx]

## Sheet: Sheet1
			RIM-BP2 WT			RIM-BP2 KO			Statistic
	Parameter	Distance [nm]/k neighbor	mean	SEM	n	mean	SEM	n	p	test
3-figure2c	mfb MUNC13-1-MUNC13-1 Peak-to-peak Distance [nm]	-	165	3	6	198	5	6	0.002165	Mann
										Whitney
										U test
3-figure2g	CA1 MUNC13-1-MUNC13-1 Peak-to-peak Distance [nm]	-	171	6	6	176	9	6	>0.999	Mann
										Whitney
										U test

## Sheet: source_data
mfb MUNC13-1-MUNC13-1 Peak-to-peak Distance [µm]							CA1 MUNC13-1-MUNC13-1 Peak-to-peak Distance [µm]
WT	KO						WT	KO
0.159848	0.177083						0.159375	0.176786
0.15625	0.205882						0.166964	0.156034
0.157857	0.192857						0.1975	0.162069
0.170139	0.2						0.16	0.194444
0.174306	0.207258						0.175833	0.206897
0.172857	0.205						0.165179	0.156897
