# Supplementary material for: RIM-BP2 primes synaptic vesicles via recruitment of Munc13-1 at hippocampal mossy fiber synapses
Source: eLife. 2019 Sep 19;8:e43243. doi: 10.7554/eLife.43243 (PMC6752948; doi:10.7554/eLife.43243)
Supplement: Figure 3—figure supplement 3—source data 1. [file elife-43243-fig3-figsupp3-data1.xlsx]

## Sheet: Sheet1
			RIM-BP2 WT			RIM-BP2 KO			Statistic
	Parameter	Distance [nm]/k neighbor	mean	SEM	n	mean	SEM	n	p	test
3-figure 3b	mfb MUNC13-1 intensity	-	100	8.7	8	62.9	11.7	6	0.0293	Mann
										Whitney
										U test
3-figure 3d	CA1 MUNC13-1 intensity	-	100	8.5	9	86.2	5.9	6	0.3884	Mann
										Whitney
										U test

## Sheet: source_data
mfb MUNC13-1 intensity			CA1 MUNC13-1 intensity
WT	KO		WT	KO
100	49.6739		133.871	88.9907
134.327	39.5486		66.1289	86.9766
77.5538	40.217		113.451	86.6705
81.3372	114.846		80.6116	106.992
106.782	74.1379		87.6034	85.8356
90.9818	58.8275		118.334	61.7535
136.434			87.8276
72.5839			134.57
			77.6025
