# Supplementary material for: RIM-BP2 primes synaptic vesicles via recruitment of Munc13-1 at hippocampal mossy fiber synapses
Source: eLife. 2019 Sep 19;8:e43243. doi: 10.7554/eLife.43243 (PMC6752948; doi:10.7554/eLife.43243)
Supplement: Figure 3—figure supplement 4—source data 1. [file elife-43243-fig3-figsupp4-data1.xlsx]

## Sheet: Sheet1
			RIM-BP2 WT			RIM-BP2 KO			Statistic
	Parameter	Distance [nm]/k neighbor	mean	SEM	n	mean	SEM	n	p	test
3- figure4c	mfb CaV2.1 cluster number#	-	3359	504	6	4636	954	6	0.393939	Mann
										Whitney
										U test
3-figure4d	mfb MUNC13-2 cluster number#	-	4107	702	6	5734	1225	6	0.309524	Mann
										Whitney
										U test
3-figure 4e	mfb MUNC13-2/CaV2.1 ratio#	-	1.22	0.13	6	1.24	0.13	6	0.937229	Mann
										Whitney
										U test
3-figure4f	mfb Mean MUNC13-2 cluster number at tested distance to a given CaV2.1 cluster#	0-50	0.159	0.016	6	0.149	0.019	6	0.937229	Mann
										Whitney
										U test
		50-75	0.164	0.012	6	0.163	0.022	6	0.937229	Mann
										Whitney
										U test
		75-100	0.206	0.013	6	0.207	0.028	6	0.937229	Mann
										Whitney
										U test
		100-125	0.237	0.015	6	0.247	0.034	6	0.699134	Mann
										Whitney
										U test
		125-150	0.272	0.017	6	0.291	0.041	6	0.937229	Mann
										Whitney
										U test
		150-200	0.644	0.047	6	0.704	0.1	6	0.818182	Mann
										Whitney
										U test
		200-300	1.721	0.145	6	1.94	0.29	6	0.588745	Mann
										Whitney
										U test
	mfb Mean k distance (MUNC13-2- CaV2.1) [nm]#	k=1	147	16	6	137	18	6	0.393939	Mann
										Whitney
										U test
3-figure 4g		k=2	253	27	6	229	27	6	0.309524	Mann
										Whitney
										U test
		k=3	331	35	6	297	34	6	0.393939	Mann
										Whitney
										U test
		k=4	396	42	6	353	41	6	0.393939	Mann
										Whitney
										U test
3-figure4i	CA1 CaV2.1 cluster number#	-	5497	756	6	6730	448	6	0.179654	Mann
										Whitney
										U test
3-figure4j	CA1 MUNC13-2 cluster number#	-	5865	1424	6	6872	794	6	0.588745	Mann
										Whitney
										U test
3-figure 4k	CA1 MUNC13-2/ CaV2.1 ratio#	-	1.04	0.21	6	1.06	0.15	6	p>0.999	Mann
										Whitney
										U test
3-figure4l	CA1 Mean MUNC13-2 cluster number at tested distance to a given CaV2.1 cluster#	0-50	0.099	0.019	6	0.112	0.01	6	0.588745	Mann
										Whitney
										U test
		50-75	0.112	0.022	6	0.129	0.013	6	0.588745	Mann
										Whitney
										U test
		75-100	0.146	0.031	6	0.166	0.017	6	0.588745	Mann
										Whitney
										U test
		100-125	0.18	0.038	6	0.205	0.021	6	0.588745	Mann
										Whitney
										U test
		125-150	0.21	0.046	6	0.238	0.025	6	0.588745	Mann
										Whitney
										U test
		150-200	0.517	0.115	6	0.592	0.064	6	0.588745	Mann
										Whitney
										U test
		200-300	1.477	0.333	6	1.688	0.185	6	0.588745	Mann
										Whitney
										U test
3-figure4m	CA1 Mean k distance (MUNC13-2- CaV2.1) [nm]#	k=1	187	34	6	144	10	6	0.588745	Mann
										Whitney
										U test
		k=2	296	51	6	232	15	6	0.588745	Mann
										Whitney
										U test
		k=3	374	63	6	295	19	6	0.588745	Mann
										Whitney
										U test
not shown	ZnT3+ area [% of Control]#	-	100	18.66	6	137.13	13.12	6	0.393939	Mann
										Whitney
										U test

## Sheet: source_data
mfb CaV2.1 cluster number#				mfb MUNC13-2 cluster number#				mfb MUNC13-2/CaV2.1 ratio#				ZnT3+ area [% of Control]#
WT	KO			WT	KO			WT	KO			WT	KO
3969.67	4432.17			4793.83	6626.83			1.20762	1.49517			110.814	119.189
2580.5	4129.67			1860	5443.33			0.720791	1.3181			53.7918	100.582
5218.83	8769.33			5329.83	10899.2			1.02127	1.24287			135.394	189.054
1680.83	2527			2134.83	1967.8			1.2701	0.77871			32.7035	121.125
2931.5	2462.33			4476.33	3946.67			1.52698	1.60282			125.053	132.629
3775.33	5495.67			6044.33	5520.67			1.60101	1.00455			142.243	160.212
mfb Mean MUNC13-2 cluster number at tested distance to a given CaV2.1 cluster#								mfb Mean k distance (MUNC13-2- CaV2.1) [µm]#
Distance [nm]	WT	KO						k	WT	KO
0-50	0.158879	0.18602						1	0.12655	0.10581
0-50	0.1239	0.182148						1	0.222516	0.112861
0-50	0.140122	0.192692						1	0.134454	0.0985815
0-50	0.236516	0.0782929						1	0.119255	0.211896
0-50	0.138963	0.112828						1	0.162013	0.160385
0-50	0.156454	0.139418						1	0.117793	0.13385
50-75	0.1641	0.209544						2	0.216221	0.182034
50-75	0.128142	0.191283						2	0.377848	0.196347
50-75	0.154701	0.216631						2	0.224688	0.166221
50-75	0.215328	0.0775838						2	0.236341	0.344879
50-75	0.147695	0.13203						2	0.265187	0.263582
50-75	0.176246	0.15366						2	0.197426	0.22305
75-100	0.211848	0.253385						3	0.28141	0.23795
75-100	0.15351	0.241891						3	0.492256	0.258272
75-100	0.200578	0.285787						3	0.289581	0.214461
75-100	0.251627	0.098441						3	0.324768	0.445077
75-100	0.194276	0.173736						3	0.341852	0.337986
75-100	0.223945	0.187266						3	0.255736	0.287752
100-125	0.239619	0.309187						4	0.334714	0.283403
100-125	0.173936	0.281123						4	0.592052	0.308581
100-125	0.235801	0.348326						4	0.343422	0.253435
100-125	0.268938	0.11727						4	0.397988	0.529299
100-125	0.225307	0.197093						4	0.405264	0.401873
100-125	0.276164	0.226191						4	0.303599	0.340718
125-150	0.282744	0.371356
125-150	0.193274	0.319676
125-150	0.275068	0.415837
125-150	0.288083	0.135454
125-150	0.272974	0.237612
125-150	0.320977	0.267581
150-200	0.674233	0.876474
150-200	0.431737	0.772665
150-200	0.670339	1.02636
150-200	0.62874	0.329146
150-200	0.675554	0.564875
150-200	0.78063	0.657399
200-300	1.84637	2.40068
200-300	1.1213	2.0788
200-300	1.8817	2.92173
200-300	1.52037	0.862468
200-300	1.79999	1.56421
200-300	2.15339	1.81002
CA1 CaV2.1 cluster number#				CA1 MUNC13-2 cluster number#					CA1 MUNC13-2/ CaV2.1 ratio#
WT	KO			WT	KO				WT	KO
4144	6799.8			6509.4	8658.8				1.5708	1.27339
3948.4	6866.2			1286.2	6746.4				0.325752	0.982552
5429	7572.8			3859.6	9274.2				0.710923	1.22467
8972.2	7261			9732.8	4569.4				1.08477	0.629307
4649.8	4569.6			3874.6	7233.4				0.833283	1.58294
5836.4	7309			9925.2	4751.2				1.70057	0.650048
CA1 Mean MUNC13-2 cluster number at tested distance to a given CaV2.1 cluster#								CA1 Mean k distance (MUNC13-2- CaV2.1) [µm]#
Distance [nm]	WT	KO						k	WT	KO
0-50	0.107008	0.130553						1	0.153931	0.122443
0-50	0.0400395	0.114769						1	0.335599	0.139726
0-50	0.0719289	0.143803						1	0.213812	0.116041
0-50	0.151012	0.0828457						1	0.114277	0.17493
0-50	0.0736889	0.117106						1	0.193373	0.140647
0-50	0.151855	0.0817867						1	0.112688	0.17173
50-75	0.117192	0.154397						2	0.245942	0.198665
50-75	0.0412938	0.132233						2	0.515408	0.226608
50-75	0.0779977	0.170582						2	0.337233	0.190723
50-75	0.174702	0.0921859						2	0.186535	0.278136
50-75	0.0842784	0.137287						2	0.305265	0.225572
50-75	0.174695	0.0890529						2	0.18454	0.273034
75-100	0.155271	0.199226						3	0.312609	0.253045
75-100	0.0492952	0.164928						3	0.649668	0.288667
75-100	0.101573	0.218332						3	0.424805	0.243484
75-100	0.23153	0.117841						3	0.238079	0.352279
75-100	0.102879	0.176267						3	0.38525	0.287272
75-100	0.233259	0.119897						3	0.235243	0.346159
100-125	0.194799	0.25629
100-125	0.0598168	0.201469
100-125	0.123493	0.261369
100-125	0.290752	0.143384
100-125	0.125585	0.22053
100-125	0.285534	0.147411
125-150	0.230189	0.295126
125-150	0.0649179	0.231408
125-150	0.140801	0.314271
125-150	0.336783	0.166482
125-150	0.14926	0.25354
125-150	0.340049	0.168259
150-200	0.555143	0.738165
150-200	0.156701	0.572646
150-200	0.346817	0.78355
150-200	0.836808	0.410422
150-200	0.361195	0.627654
150-200	0.844705	0.420299
200-300	1.59207	2.1065
200-300	0.436983	1.63035
200-300	0.982401	2.24824
200-300	2.3943	1.16842
200-300	1.01653	1.79201
200-300	2.44002	1.18312
