# Supplementary material for: RIM-BP2 primes synaptic vesicles via recruitment of Munc13-1 at hippocampal mossy fiber synapses
Source: eLife. 2019 Sep 19;8:e43243. doi: 10.7554/eLife.43243 (PMC6752948; doi:10.7554/eLife.43243)
Supplement: Figure 4—source data 1. [file elife-43243-fig4-data1.xlsx]

## Sheet: statistics
			RIM-BP2 WT			RIM-BP2 KO			Statistic
	Parameter	Distance [nm]/k neighbor	mean	SEM	n	mean	SEM	n	p	test
4c	PSD length MF	-	306.4	11.86	78	280.1	14.33	52	0.1254	Mann
										Whitney
										U test
4d	docked vesicles/100nm AZ MF	-	0.6783	0.05252	78	0.4977	0.05297	52	0.041	Mann
										Whitney
										U test
4e	docked LV/100nm AZ MF	-	0.1476	0.03534	78	0.1659	0.04179	52	0.5329	Mann
										Whitney
										U test
4g	docked vesicles CA3	-	1.52	0.2091	25	1.593	0.1869	27	0.8483	Mann
										Whitney
										U test

## Sheet: source data
PSD length MF			docked vesicles/100nm AZ MF			docked LV/100nm AZ MF			docked vesicles CA3
WT	KO		WT	KO		WT	KO		WT	KO
254.312	216.325		0.393218	0.924536		0	0		1	3
356.565	221.191		1.40227	0		0	0.452098		2	4
285.533	243.669		1.05067	0.820784		0	0		1	2
182.346	361.07		1.64522	0.276954		0	0.276954		1	1
383.948	215.845		0.260452	0.463296		0	0		2	1
185.533	331.045		1.61697	0.604148		0	0		0	0
383.948	227.228		0.260452	0		0	0		1	2
262.429	263.578		0	0.758787		0	0		1	1
183.948	249.117		0.543632	0.401418		0	0		3	1
183.302	254.739		0.545548	0.785116		0	0		1	1
373.86	332.819		0.534959	0		0	0		1	2
263.306	510.327		0.759572	0.195953		0	0		3	1
548.602	312.126		0.182281	0		0.182282	0		1	2
253.078	462.086		1.58054	0.43282		0	0		2	1
402.341	431.981		0.49709	0.462984		0	0		2	1
174.705	407.242		1.14479	0.245554		0	0		2	1
396.957	286.105		0.503832	0.699045		0	0		2	1
296.821	185.535		0.336903	0		0	0		2	2
384.003	185.989		0.260415	1.07533		0	0		0	2
273.038	285.051		0.732498	0.70163		0	0		4	0
353.834	276.318		0.282619	0.723805		0	0		2	1
415.869	482.217		0.961841	0.207375		0	0.207375		0	1
343.9	222.671		0.290782	0.898185		0	0		3	1
384.504	275.669		0.260075	0.725508		0	0		0	3
365.535	299.729		0.820715	1.0009		0	0		1	2
322.129	561.964		0.931304	0.177947		0	0			3
352.99	288.492		0.283294	0.34663		0	0			3
289.823	413.427		0.345038	0		0	0
389.68	289.049		1.02648	0.691925		0	0
307.503	265.686		0.3252	1.12915		0	0
376.493	426.422		1.32805	0.234509		0	0
494.165	417.01		0.607084	0.719408		0	0
561.869	386.072		0.533932	0.518038		0	0
327.758	320.999		0.610206	0.623055		0	0
421.821	221.191		0.474135	0		0	0.452098
298.39	196.11		0.335132	0		0	0
262.306	174.877		1.1437	0.57183		0	1.14366
323.723	150.347		0	0.665128		0	0.665128
357.331	153.171		0.559705	1.30573		0	0
451.673	234.423		0.664197	0.426579		0	0.426579
655.229	161.114		0.457855	0.620678		0	0
439.307	183.179		0.227631	0		0	0.545914
361.396	199.493		0.830115	0.501272		0	1.00254
369.097	166.42		0.812794	1.20178		0	0
303.865	162.402		0	0.615757		0	0
352.37	216.052		0.851378	0.462851		0	0.925702
383.22	426.11		0.260947	0.938724		0	0.234681
254.312	251.292		0.393218	0.397943		0	0.795887
353.276	232.701		0.283065	0		0	0.429735
283.234	152.859		0.706129	1.30839		0.353064	0
390.312	187.881		0.256205	0		0	0.532251
261.665	187.041		0.764335	0		1.1465	0.534641
198.555			0.503639			0.503639
262.921			0.760685			0
331.212			0.905764			0.603843
256.481			1.16968			0
233.327			1.28575			0.428583
220.917			0.905317			0.452659
149.373			0			0
157.787			0.633766			0
225.194			0.888122			0
139.523			0.71673			1.43346
457.103			0.218769			0.437538
203.146			0.492257			0.984514
139.392			0.7174			0.7174
289.396			0.345547			0.345547
328.184			0.914122			0.609414
211.498			0.472819			0.472819
197.672			0.50589			0
406.743			0			0.491711
175.935			0			1.13678
231.702			0.863178			0
184.098			1.08638			0.543189
105.729			0.945811			0
189.864			2.10677			0
225.768			1.24309			0
298.24			2.10677			0.670601
241.333			1.24309			0
