# Supplementary material for: RIM-BP2 primes synaptic vesicles via recruitment of Munc13-1 at hippocampal mossy fiber synapses
Source: eLife. 2019 Sep 19;8:e43243. doi: 10.7554/eLife.43243 (PMC6752948; doi:10.7554/eLife.43243)
Supplement: Figure 5—source data 1. [file elife-43243-fig5-data1.xlsx]

## Sheet: Blatt1
		RIM-BP2 WT			RIM-BP2 KO			Lenti – RIM-BP2						Statistic
Fig.	Parameter	mean	SEM	n	mean	SEM	n	mean	SEM	n	mean	SEM	n	p
5b	Norm. EPSC amplitude	1	0.09692	70	0.5381	0.05414	78	1.062	0.1776	24				0.0001	Kruskal-Wallis test
5b	DCG – norm. EPSC amplitude	0.2055	0.01957	70	0.173	0.02157	78	0.365	0.05533	24
5d	Norm. RRP	1	0.09648	69	0.5134	0.05443	59	0.9098	0.1266	24				0.0001	Kruskal-Wallis test
5d	Pvr	6.018	0.5067	61	5.128	0.6298	56	5.411	0.636	24				0.2333	Kruskal-Wallis test
5f	PPR	1.198	0.04828	70	1.456	0.05984	74	1.147	0.07206	24				0.0002	Kruskal-Wallis test
	PPR 25ms	1.16	0.04281	28	1.497	0.08174	29							0.0008	Mann-Whitney test
	PPR 50ms	1.091	0.04187	28	1.386	0.08019	29							0.0013	Mann-Whitney test
5g	PPR 100ms	0.9948	0.03567	28	1.213	0.07477	29							0.0135	Mann-Whitney test
	PPR 150ms	0.9268	0.02834	28	1.064	0.03338	29							0.0035	Mann-Whitney test
	PPR 250ms	0.9142	0.02763	28	1.01	0.0352	29							0.0516	Mann-Whitney test
	PPR 500ms	0.9105	0.01961	28	1.001	0.02681	29							0.0049	Mann-Whitney test
5h	mEPSC frequency	4.143	0.4667	63	3.642	0.4302	43	3.757	0.7147	24				0.8537	Kruskal-Wallis test

## Sheet: source data
norm. EPSC amplitude				norm. DCG amplitude				norm RRP					Pvr				PPR				EPSC1/EPSC2																			mEPSC frequency
																					25ms			50 ms			100ms			150ms			250ms			500ms
WT	KO	RBP2		WT	KO	RBP2		WT	KO	RBP2			WT	KO	RBP2		WT	KO	RBP2		WT	KO		WT	KO		WT	KO		WT	KO		WT	KO		WT	KO			WT	KO	RBP2
1.17889	0.522619	1.34307		0.161389	0.0397889	0.378526		0.125568	0.401215	0.542934			8.31091		5.43714		0.59	1.67	0.89		1.2556	1.44428		0.918502	1.33431		0.759095	0.966354		0.923088	1.0687		0.656167	0.968708		0.866714	1.06624			4.33	3.9	2.05
0.695006	0.450371	2.77267		0.0568222	0.0999962	0.23186		0.51711	0.838506	0.52721			6.79891	8.40367	10.3041		0.87	0.87	1.25		1.25251	1.12749		1.17481	1.03712		1.11604	0.94703		1.06591	0.949137		1.0303	0.926087		0.965462	0.939703			7.27	9.1	6.75
0.596418	0	0.0743054		0.087826	0.03681	0.310954		0.248679	0.0829708				5.0099	7.65555	3.5405		1.21	1.277	1.15		1.02453	1.70925		1.00247	1.89819		0.946731	1.38779		0.916113	0.961591		0.942036	0.87039		0.888552	1.21319			4.722	6.175	3.2
0.687944	0.609922	0.737836		0.0834637	0	0.576291		0.943713	0.636603	1.04415			4.03791	0.654842	2.52832		0.95	1	0.726		1.17362	1.38614		1.05724	1.05386		0.965964	0.958488		0.984586	1.00793		0.945928	0.967126		0.961856	1.05959			3.17	4.175	4.6
0.672929	0.447526	0.656836		0.156497	0.0549263	0.946456		1.54454	0.170485	0.237922			0.758844	13.7249	2.21532		0.76	1.076	1.9375		0.975682			0.908772			0.81222			0.832147			0.78225			0.786756				3.22	3.3	2.27
0.198411	0.956288	0.468205		0.0156359	0	0.56489		1.68822	0.490775	1.62814			8.17367	3.74236	8.98379		1.16	1.4	0.846		1.13043	1.97303		1.01067	1.39046		0.963539	1.52397		0.958241	1.13987		0.879507	1.24269		0.912037	1.23294			9.33	5.1	3.125
1.44838		0.393329		0.307955	0.0697799	0.198793		0.956234	0.174801	0.52431			8.21735	8.72737	4.16505		0.83	0.78	1.21		1	1.66468		1.17535	1.25681		1.01027	1.24918		1.03721	1.19447		0.845595	1.09634		0.858754	0.883617			2.88	3.55	4.6
	1.08316	0.762254		0.00480339	0.0281893	0.619853			0.00790856	0.38711			8.11817	4.7196	2.94957		1	1.53	0.98		0.993863	1.91366		0.947759	1.4737		0.879361	1.2565		0.856001			0.828445	1.00096		0.812606	0.992464			4.722	3.875	1.675
2.78946	0.148092	0.570186		0.0566798	0.0922103	0.120913		0.951517	0	1.65839			4.89552	3.30459	4.40404		1.43	2.1	0.74		1.02506	0.898345		0.846353	0.815546		0.847962	0.740799		0.827642	0.69581		0.83637	0.765758		0.890468	0.742364			4.17	2.025	3.66
1.95843	0.0487929	0.336235		0.279032	0.167719	0.475668		0.121135	0.387835	0.580675			4.32529	2.40014	1.97466				0.859		1.24139	1.60009		1.24269	1.28207		1.0816	1.22698		0.726178	1.14824		1.16466	0.947485		0.815485	0.925184			5.22	3.525	2.59
1.3435	1.48758	0.892375		0.114777	0.0221667	0.136439			0.435364	0.411487			9.40112		3.40074		0.92	1.24	1.76			1.06903			1.09693			0.891781			0.958167			0.890715			0.962878			2.22	2.925	5.725
	0.366885	1.78141		0.110785	0.013557	0.96254		0.181127	0.966022	0.946821			8.13594	0.30223	7.13039			0.92	1.4																					2.55	10.17	3.625
0.762198	0.531549	1.19789		0.150359	0.149909	0.500859		0.283303	0.194752	0.788308			4.58056	6.82392	1.0755			1.94	1.16		1.325			1.40606			1.13502			1.14222			1.20895			1.10877				3.11	0.75	3.725
0.218067	0.10204	0.414733		0	0.0577329	0.41781		0.705885	1.92442	1.59434				5.84426	5.34478			1.22	1.01		1.27794	1.30198		1.34976	1.22054		1.13539	1.05169		0.972874	1.34926		1.12556	0.959607		0.962037	1.17557			1.05	10.92	5.5
0.366407	0.689159	1.78364		0	0.124708	0.6482		0.602279	0.239168	2.61039			6.92392	2.14283				0.85	0.9		1.08703	1.948		1.17462	1.66549		1.06471	1.41096		0.852743	1.13046		0.847789	1.39488		1.05499	1.10789			4.22	6.25	1
0.717384	0.0792668	0.50174		0.0904089	0.00529423	0.0338056		1.51658	0.984038	0.664381			7.17875	1.12339	4.00205		1.53	1.27			1.42805	1.25238		1.21637	1.21009		1.0603	1.1228		0.908484	0.945293		0.945741	0.93283		0.893052	0.975477			3.11	2.42	0.83
0.790943	0.132436	0.101508		0.201135	0.130886	0.376375		1.22807	0.880534	0.563545			7.77762	9.11887	5.69		1.25	1.6			1.42772	1.44579		1.3631	1.60174		1.06928	1.25669		0.977635	1.19142		0.981996	0.818609		0.918901	1.14988			2.83	9.42	0.42
1.23908	1.38467	0.237819		0.11287	0	0.05405		0.367831	0.422148	1.37435			13.6923	1.34859	9.54		0.69	1.54	0.93		1.27889	1.62891		1.09998	1.62891		0.987188	1.31597		0.972089	1.17289		0.8697	1.1178		0.913847	1.03011			4.58	3.92	12.33
0.144656		1.47332		0	0	0.122446		1.83386	0.196187	0.510843			9.40284	2.49948	6.34		1.2	1.7	1.06		1.31791	2.91746		1.21315	3.0037		1.21315	2.79014		1.09158	1.49355		1.00668			0.891741				2.5	1.83	0.5
		0.667053		0.189047	0.111587	0.57523		1.21789	0.197112	0.17432			2.43715	6.47365	10.66		1.4	1.822	1.53		1.37757	1.55171		1.39693	1.26675		1.26464	0.955762		1.09609	0.938261		1.05178	1.01574		0.967138	0.921794			2.08	0.75	0.83
1.20003	1.09692	1.34571		0.271655	0.305264	0.0556		0.555008	0.496636	0.772474			1.66038	6.70582	4.04		0.55	1.7	1.52		0.884232	1.29733		1.02067	1.30286		1.03113	0.996013		0.880866	0.915986		0.866779	0.967126		0.937282	1.07454			9.42	0.33	0.83
2.20259	0.391128	3.40937		0.0832494	0.104704	0.05216		1.31779	0.679671	0.793656			6.30674	3.87571	9.56		0.79		1.34		1.54857	1.39164		1.56719	1.93258		1.48724	1.45392		1.21176	1.3928		1.0909	1.32747		1.06778	1.12042			2.67	2.84	2.825
0.789681	0.22773	2.53411		0.178657	0.082047	0.21523		0.38664	0.363434	2.1519			0.555883	2.62336	2.56				0.98			2.45991			1.25114			1.28869			1.1876			1.11293			1.11255			0.83	0.23	2.675
2.21192	0.098074	1.02261		0.156898	0	0.16556		1.06376	0.66338	0.86999			4.11366		11.4		1.65	1.16	1.79																					3	5.44	14.825
0.245751	0.357091			0.108785	0.088683			1.90949	0.48434	0.478348			5.88487		2.63		1.06	2.06	0.75		1.41127	1.68595		1.19706	2.03604		1.15099	2.06775		1.11325	1.2314		1.06073	1.58129		1.01754	1.25509			3.08	1.61
0.25171	0.463167			0.378425	0.0974359			1.44154	0.0978033				13.2767	4.07332			2.07	1.86	0.8		1.1007	1.41547		0.984818	1.44514		0.922905	1.0473		0.939762	1.01107		0.828955	0.946894		1.03348	0.835299			1.33	1.5
1.68918	0.692529			0.288735	0.049522			0.569688	0.516234				12.1746	1.51166			1.017	1.66			0.608402			0.526587			0.478873			0.455791			0.592296			0.589258				4.33	2.33
2.36768	0.999684			0.173519	0.205868			0.483451	0.413887				4.9587	1.91894			1.16184	1.9			1.46619	1.08153		1.06892	1.05231		1.02125	0.97195		0.820125	0.949546		0.710851	0.893743		0.929485	0.896096			0.92	10.64
0.598657	0.0603939			0.0612613	0.0584664			0.407116	0.90188				6.8846	11.9973			1.74605	1.823																						3.75	2.775
0.835638	0.334724			0.0706027	0			1.94411	1.08043				16.5725	2.28179			1.23509	1.83			0.913974			0.899685			0.896061			0.900016			0.867046			0.900222				0.67	1.075
0.153978	0.110592			0.234466	0.0438492			2.05804	0.647402				7.02	3.66			1.30075	0.78			0.709318	1.39904		0.732465	1.4302		0.722055	1.22453		0.743018	1.04616		0.790644	1.02		0.765387	0.937223			15.92	3.07
1.69651	0.6054			0.266544	0.0913205			1.77419	0.0802098				4.09	2.04			1.33931	2.2				0.95817			0.946855			0.782773			0.850603			0.774829			0.662333			4.08	2.67
0.830062	0.145153			0.0579452	0.043143			0.373347	0.556338				1.02	12.82			1.59799	1.42			1.09195			0.951018			0.918023			0.858537			0.923125			0.864801				4.42	5.53
1.91423	0.545267			0.125858	0.120981			0.307687	1.85971				5.25	0.62			1.47051	2.097				1.04334			0.926401			0.909774			0.799505			0.791138			0.899759			5.17	3.67
1.23588	0.473721			0.159192	0.286903			0.17197	1.08862				16.02	18.02			1.22318	1.14			1.15236	1.19262		1.0841	1.12094		0.913268	1.03672		0.88669	1.00631		0.917372	0.993786		0.920273	0.923765			6.575	2.5
1.05578	0.0401516			0.186616	0.0741734				0.221047				2.68	0.33			1.71112	2.4				1.49611			1.38283			1.23572			1.03019			1.00105			0.974479			3.2	2.83
0.48972	1.08991			0.0303082	0.174643				0.571232				1.9	9.14			1.4479	1.55				1.15854			1.12252			1.10956			1.02827			0.967777			0.952032			16.825	2.325
1.47703	0.102946			0.35584	0.386288			0.74237	0.267204				10.72	4.73			0.785483	2.00537																						22.1	0.725
0.00158851	0.155949			0.618491	0.290966			1.6352	1.62142				3.03	10.85			1.15892	1.23674																						2.05	1.325
1.4018	0.453523			0.204015	0.321505			1.8994	1.06033				4.88	3.37			1.12487	0.944435																						1.85	0.725
0.304112	0.250516			0.042186	0.187523			0.958144	0.500211				8.07	0.91			2.16042	1.26093																						3.78	2
0.285588	0.097991			0.060925	0.0583814			0.124327	0.482349					2.38926			1.11541	1.08431																						2.83	1.25
0.349995	0.0728049			0.0798325	0.560255			0.234918	0.189073				4.46913	0.499149			0.66	1.0547																						0.94	5.15
1.28911	0.151628			0.151181	0.0836427			0.221786	0.583093				1.60361	1.46462			0.97	1.53308																						1.47
0.856929	1.05463			0.147115	0.48547			0.354649	0.508783				1.7016	5.06599			0.76	1.52636																						5.125
1.25136	0.432289			0.294404	0.0251296			4.17674	0.447093				0.278552	2.41629			1.01	1.63939																						2.17
1.66684	1.10504			0.119907	0.108372			0.457133	0.225198				0.731579	0.0344171			1.62																							2.534
0.546545	1.18658			0.621965	0.132061			2.30349	0.030663				2.17965	6.65854			2.48																							2.67
0.498534	0.338883			0.0533607	0.0774542			1.49238	0.241536				9.50902	1.19634			1.13	1.44142																						3.73
0.914956	0.15488			0.351182	0.0167557			1.04253	0.280602				1.59444	4.15405			1.36	1.18894																						4.27
0.140762	1.31429			0.205664	0.0658628			1.55556	0.257229				4.66929				1.84	1.60708																						2.87
2.00587	1.01086			0.702577	0.0407342			1.76364	0.601958				4.03	5.83			0.96	1.44126																						5.13
0.0645161	0.497617			0.633313	0.409588			2.16662	0.367639				2.97	1.19				1.38677																						2.93
1.60117	1.02536			0.399306	0.603711			1.02123	0.478226				16.64				1.19982	1.63167																						5.07
0.205279	0.422143			0.294183	0.519777			0.190864	0.157491				4.89	2.57			2.27776	3.97241																						1.42
0.328446	0.379418			0.247828	0.145079			0.0608889	0.304729				9.23				1.12544	0.663256																						2.3
0.498534	0.91281			0.462529	0.590641			0.772051	0.226025				2.97				1.19121	1.87512																						3.41
3.55425	0.681827			0.427177	0.169061			3.0994	1.0318				3.60105	19.9299			0.936747	1.8591																						1.67
0.674487	1.81818				0.237586			0.868458	0.0741783				6.80235	2.38885			1.54691	1.12338																						5.675
0.252199	0.058651				0.541115			2.01207					6.74544	17.9679			1.25814	1.04105																						1.775
0.0543402	0.357771			0.187683	0.451981			0.0735774					3.20466				1.37156	1.86271																						1.55
1.26686	0.680352			0.504399	0.23935			1.61714					9.42071	3.43013			1.23164	1.94895																						5.15
0.956012	0.181818			0.0821114	0.186255			2.21139					4.58318	1.60424				0.556774																						3.075
0.375367	0.592375			0.274487	0.93308			0.485572						9.62553				0.828329
2.76833	1.21994			0.108066	0.287872			0.286114						8.27873			0.961748	1.35878
0.234411	0.215941			0.168035	0.0728309			0.401446									0.427281	1.18832
0.586393	0.0957947			0.451613	0.0673678			0.0795181									1.18947	0.774619
1.4956	0.00815249			0.44702				0.478768									0.780389	1.14173
0.322581	0.0527859			0.123167				0.271545									1.0501	1.90587
0.926686	0.266188			0.166381	0.211144			1.33223									0.669848	1.4563
0.733138	0.1559			0.248094	0.0129971			1.17798									0.723472	0.830432
0.83871	0.0076129			0.13739	0.375367			0.812015									1.44706	1.97786
3.70674	0.181818				0.340176			0.81878									1.10092	1.22887
	0.187683				0.0451613												1.73662	1.50907
	0.662757				0.621701												0.817234	1.25744
	1.09677				0.451613												1.08	1.62007
	0.26393				0.0766686												1.02778	0.549787
	1.51906				0.0106158												1.13103	1.27254
	0.234604				0.00886804												1.31413	1.56888
	1.54839				0.0207625
	1.98827
