# Supplementary material for: RIM-BP2 primes synaptic vesicles via recruitment of Munc13-1 at hippocampal mossy fiber synapses
Source: eLife. 2019 Sep 19;8:e43243. doi: 10.7554/eLife.43243 (PMC6752948; doi:10.7554/eLife.43243)
Supplement: Figure 5—figure supplement 2—source data 1. [file elife-43243-fig5-figsupp2-data1.xlsx]

## Sheet: Blatt1
		RIM-BP2 WT			RIM-BP2 KO			Lenti – RIM-BP2						Statistic
Fig.	Parameter	mean	SEM	n	mean	SEM	n	mean	SEM	n	mean	SEM	n	p
5-figure 2a	mEPSC amplitude	34.5	2.764	48	30.97	2.399	39	34.16	3.435	24				0.9057	Kruskal-Wallis test
5-figure 2c	Norm. EPSC amplitude 10 Hz	1.26	0.1283	54	0.8724	0.1167	44							0.0118	Mann-Whitney test
	WT vs. KO
5-figure 2c	Norm. EPSC amplitude 10 Hz				0.8724	0.1167	44	1.337	0.1731	18				0.0149	Mann-Whitney test
	KO vs RBP2

## Sheet: source data
mEPSC amplitude				10 HZ
WT	KO	RBP2		WT	KO	RBP2
44.41	58.73	24.0386		1.65492	1.53755	0.712196
31.6	50.75	17.701		1.28029	0.937878	1.71136
52.6	13.94	31.0944		2.14165	3.03807	0.541365
83.29	34.15	36.4582		1.64451	0.100108	0.23428
46.68	30.59	26.6033		2.01019	2.01424	1.76261
50.93	28.8	31.1289		0.87339	3.25327	1.16102
76.21	43.02	25.5817		1.11533	2.1822	1.39859
56.3	76.69	25.1201		1.82645	1.4566	2.12824
14.12	34.76	26.0107		2.70558	1.23296	1.85034
37.85	33.5318	37.6369		2.35221	0.543905	2.06045
81.64	14.8429	15.0091		0.621611	0.503577	2.43378
47.27	41.587	28.1139		1.22352	0.927438	0.31187
63.77	34.7114	16.5754		0.603062	0.546386	1.50928
57.82	17.7993	33		0.355917	1.16402	2.56661
39.59	13.9037	32.37		0.246294	0.939514	1.61428
31.18	14.3319	28.5		0.321396	0.393825	0.723893
53.75	36.9416	61.95		0.484742	0.679768	0.549472
16.9866	16.3012	56.52		0.61867	0.741649	0.814136
38.0057	16.8277	47.82		0.626148	0.502581
49.351	19.1294	90.71		1.53048	0.479388
37.9525	22.6141	44.71		2.18057	0.479388
26.9089	17.0633	26.9615		4.57271	0.0277934
29.1228	28.6953	18.5478		1.07911	0.182888
23.1364	22.47	37.6303		1.2193	0.533469
30.1679	49.19			0.310319	0.248356
41.2422	25.2			1.07954	0.350623
11.4032	39.22			0.827327	0.225833
18.167	12.55			0.115938	0.228633
17.6264	18.8514			0.235756	0.261745
29.7867	51.3562			0.979905	0.276971
21.2162	32.0897			0.355101	2.46534
7.52	48.9603			1.83744	0.703405
17.01	24.8463			3.37654	2.35463
6.87	40.7577			1.43879	0.861554
28.63	22.6506			3.85531	1.71609
27.51	26.914			0.298483	0.705094
37.07	30.963			2.24141	0.578113
22.1024				1.298	0.962969
15.6056				0.416268	0.718844
15.2908				1.97021	0.700738
36.4528				1.15201	0.260937
12.7372				0.505148	0.349424
22.8301				0.462637	0.508978
21.9677				1.02852	0.329298
27.8769				1.55562	0.0564816
27.1904				0.817631
				1.64423
				2.25667
				0.163623
				1.21666
				1.67441
				0.380575
				0.44175
				0.777891
