# Supplementary material for: RIM-BP2 primes synaptic vesicles via recruitment of Munc13-1 at hippocampal mossy fiber synapses
Source: eLife. 2019 Sep 19;8:e43243. doi: 10.7554/eLife.43243 (PMC6752948; doi:10.7554/eLife.43243)
Supplement: Figure 6—source data 1. [file elife-43243-fig6-data1.xlsx]

## Sheet: Sheet1
		RIM-BP2 WT			RIM-BP2 KO			Lenti – M13WT			Lenti – M13K32E			Statistic
Fig	Parameter	mean	SEM	n	mean	SEM	n	mean	SEM	n	mean	SEM	n	p
6b	Norm. EPSC amplitude	1	0.12	49	0.5702	0.07643	47	0.6339	0.08841	18	1.132	0.1598	41	0.0013	Kruskal-Wallis test
6b	DCG – norm. EPSC amplitude	0.4101	0.07456	49	0.2956	0.05211	44	0.4329	0.07894	18	0.4154	0.05772	41	0.2252	Kruskal-Wallis test
6d	Norm. RRP	1	0.1314	41	0.5003	0.05583	38	0.6553	0.1009	17	0.9667	0.1198	39	0.0015	Kruskal-Wallis test
6d	Pvr	4.394	0.5454	41	5.184	0.7666	36	4.764	0.9743	16	5.015	0.4566	37	0.5147	Kruskal-Wallis test

## Sheet: source data
norm EPSc amplitude						DCG – norm. EPSC amplitude					Norm. RRP					Pvr
WT	KO	M13WT	M13K32E			WT	KO	M13WT	M13K32E		WT	KO	M13WT	M13K32E		WT	KO	M13WT	M13K32E
1.21	0.473721	1.27859	1.37737			0.159192	0.108372	0.273718	0.460881		1.76364	1.06033	1.34747	1.683		4.47594	2.38926	3.92	2.65597
0.245751	0.0401516	1.09091	0.574423			0.186616	0.132061	0.14514	0.35036		2.16662	0.500211	0.308656	0.382831		4.46913	0.499149	4.5	5.69021
0.25171	1.08991	0.697947	0.75272			0.0303082	0.0774542	0.666886	0.340928		1.02123	0.482349	0.51677	1.65589		1.60361	1.46462	15.49	0.491923
1.68918	0.102946	0.217009	0.513284			0.35584	0.0167557	0.0135073	0.359093		0.190864	0.189073	0.180284	0.430422		1.7016	5.06599	1.27	1.70095
2.36768	0.155949	0.510264	1.298			0.618491	0.0658628	0.0892141	0.239435		0.0608889	0.583093	1.14618	2.47581		0.278552	2.41629	2.74	3.63081
0.598657	0.453523	0.334311	0.871172			0.204015	0.0407342	0.248469	0.350317		0.772051	0.508783	0.281421	0.467078		0.731579	0.0344171	4.24	9.00187
0.835638	0.250516	0.445748	0.184461			0.042186	0.409588	0.961877	0.16831		3.0994	0.447093	0.915039	2.08506		2.17965	6.65854	12.12	2.47175
0.153978	0.097991	0.416422	1.39292			0.060925	0.603711	0.0793842	0.386459		0.868458	0.225198	0.662377	1.04121		1.50902	1.19634	2.67	1.78215
1.69651	0.0728049	0.269795	1.12457			0.0798325	0.519777	0.14637	0.340682		2.01207	0.030663	0.51708	0.955699		1.59444	4.15405	3.12	3.4385
0.830062	0.151628	1.21408	0.608068			0.151181	0.145079	0.8739	0.372135		0.0735774	0.241536	0.310956	1.04795		4.66929	5.83	2.92	9.69
1.91423	1.05463	0.609971	0.461608			0.147115	0.590641	0.445748	0.930346		1.61714	0.280602	1.04481	0.661687		4.03	1.19	5.45	8.66
1.23588	0.432289	0.193548	1.28067			0.294404	0.169061	0.146463	0.529668		2.21139	0.257229	1.4608	0.814488		2.97	2.57	3.24	6.12
1.05578	1.10504	0.269795	0.599093			0.119907	0.237586	0.0531437	0.0668628		0.485572	0.601958	0.170181	1.16084		16.64	19.9299	3.88	3.01
0.48972	1.18658	0.416422	1.73155			0.621965	0.541115	0.762463	1.2512		0.286114	0.226025	0.229251	0.344819		4.89	2.38885	1.61	1.72
1.47703	0.338883	0.997067	1.98993			0.0533607	0.451981	0.797654	0.147499		0.401446	1.0318	0.929716	1.97461		9.23	17.9679	1.6	6.05965
0.546545	0.15488	0.868035	1.97276			0.351182	0.23935	0.88563	0.0734124		0.0795181	0.0741783	0.454186	2.81745		2.97	3.43013	7.46	4.42035
1.4018	1.31429	0.375367	3.6805			0.205664	0.186255	0.651026	0.0678823		0.478768	0.367639	0.661473	0.973509		3.60105	1.60424		4.22323
0.304112	1.01086	1.19062	1.19252			0.702577	0.93308	0.55132	0.476559		0.271545	0.478226		0.565675		6.80235	9.62553		6.35396
0.285588	0.497617		3.50407			0.633313	0.287872		0.457066		1.33223	0.157491		0.589759		6.74544	8.27873		8.95781
0.349995	1.02536		1.57727			0.399306	0.0673678		0.188761		1.17798	0.304729		0.655295		3.20466	5.54		9.03286
1.28911	0.422143		1.05418			0.294183	0.0673678		1.44594		0.812015	0.0684755		3.67166		9.42071	1.74		4.75124
0.856929	0.379418		0.882724			0.247828	0.211144		0.045458		0.81878	0.548527		0.392067		4.58318	15.39		9.14
1.25136	0.91281		1.84291			0.462529	0.0129971		0.676939		1.16571	0.259612		0.928088		9.75	5.51		3.4
1.66684	0.681827		1.30205			0.427177	0.375367		0.0932551		0.712584	0.344109		1.23752		3.25	6.3		4.96
0.498534	1.81818		0.134897			0.187683	0.340176		0.821114		0.622481	0.344935		0.704599		10.59	2.27		7.56
0.914956	0.058651		0.703812			0.504399	0.0451613		0.498534		1.30204	0.502739		0.222481		1.07	6		11.31
0.140762	0.357771		0.164223			0.0821114	0.621701		0.111437		0.46845	0.362584		0.744961		5.92	4.07		7.83
2.00587	0.680352		0.451613			0.674487	0.451613		0.316716		1.32284	0.473463		0.672439		8.56	6.48		4.77
0.0645161	0.181818		0.398827			0.108066	0.0766686		0.240469		0.432997	0.546253		0.781432		8.77	4.12		3.43
1.60117	0.592375		0.105636			0.868035	0.0106158		0.111437		0.749225	1.26522		0.362307		3.91	4.51		6.99
0.205279	1.21994		5.29619			0.451613	0.00886804		0.0293255		0.832067	0.680181		0.858765		3.23	2.09		5.12
0.328446	0.215941		0.979472			0.451613	0.0207625		0.127859		0.375969	0.180904		0.332326		0.39	3.37		2.48
0.498534	0.0957947		0.59824			0.123167	0.13929		0.138452		0.631137	0.919561		0.454238		8.79	9.39		4.03
3.55425	0.00815249		0.228739			0.166381	0.0436305		0.159974		0.727933	0.746615		0.727442		2.05	0.72		3.34
0.674487	0.0527859		0.703812			0.248094	0.183795		1.016		0.195814	0.872791		0.580388		3.52	5.05		1.41
0.252199	0.266188		0.656891			0.13739	0.19417		0.437677		0.195659	0.349767		0.593152		4.16	7.38		1.48
0.0543402	0.1559		1.52493			0.0213842	0.328446		0.0428282		3.22377	0.933747		0.457933		2.97			4.45
1.26686	0.0076129		0.410557			2.25806	0.533724		0.126581		0.563747	1.57062		0.518191		2.11
0.956012	0.181818		0.879765			0.0571144	0.228739		1.20235		3.33814			0.687726		1.12
0.375367	0.187683		0.856305			0.00711437	0.398827		0.780059		0.959638					0.9
2.76833	0.662757		0.580645			0.0136129	0.27566		1.04985		1.18034					0.78
0.234411	1.09677					0.568915	0.381232
0.586393	0.26393					1.84164	2.07038
1.4956	1.51906					2.58651	0.164223
0.322581	0.234604					0.627566
0.926686	1.54839					0.486804
0.733138	1.98827					0.306745
0.83871						0.200587
3.70674						0.266862
